# Supplementary material for: An Artificial [Fe4S4]-Containing Metalloenzyme for the Reduction of CO2 to Hydrocarbons
Source: J Am Chem Soc. 2023 Jun 30;145(27):14823–30. doi: 10.1021/jacs.3c03546 (PMC10347540; doi:10.1021/jacs.3c03546)
Supplement: Supplementary file 2 — ja3c03546_si_002.pdb [file ja3c03546_si_002.pdb]

ATOM      1  N   ALA A   7      14.571  23.087  73.918  1.00 42.31           N  
ANISOU    1  N   ALA A   7     4533   6019   5525    769  -1008    -46       N  
ATOM      2  CA  ALA A   7      14.160  23.065  75.316  1.00 46.90           C  
ANISOU    2  CA  ALA A   7     5268   6545   6007    800  -1155    -65       C  
ATOM      3  C   ALA A   7      13.299  24.272  75.674  1.00 43.70           C  
ANISOU    3  C   ALA A   7     4997   6070   5535    678  -1180    -96       C  
ATOM      4  O   ALA A   7      12.516  24.224  76.623  1.00 36.06           O  
ANISOU    4  O   ALA A   7     4211   5047   4445    711  -1236   -113       O  
ATOM      5  CB  ALA A   7      15.383  23.013  76.219  1.00 48.60           C  
ANISOU    5  CB  ALA A   7     5354   6827   6283    838  -1341    -72       C  
ATOM      6  HA  ALA A   7      13.634  22.265  75.477  1.00 56.28           H  
ATOM      7  HB1 ALA A   7      15.092  22.998  77.144  1.00 58.31           H  
ATOM      8  HB2 ALA A   7      15.889  22.210  76.018  1.00 58.31           H  
ATOM      9  HB3 ALA A   7      15.929  23.798  76.056  1.00 58.31           H  
ATOM     10  N   GLY A   8      13.460  25.356  74.916  1.00 37.41           N  
ANISOU   10  N   GLY A   8     4114   5278   4823    543  -1135    -98       N  
ATOM     11  CA  GLY A   8      12.757  26.591  75.191  1.00 27.60           C  
ANISOU   11  CA  GLY A   8     2985   3956   3545    429  -1168   -131       C  
ATOM     12  C   GLY A   8      11.255  26.456  75.116  1.00 29.32           C  
ANISOU   12  C   GLY A   8     3406   4095   3637    459  -1064   -132       C  
ATOM     13  O   GLY A   8      10.529  27.337  75.595  1.00 29.19           O  
ANISOU   13  O   GLY A   8     3516   4008   3567    404  -1100   -169       O  
ATOM     14  H   GLY A   8      13.977  25.394  74.231  1.00 44.90           H  
ATOM     15  HA2 GLY A   8      12.991  26.900  76.081  1.00 33.12           H  
ATOM     16  HA3 GLY A   8      13.034  27.266  74.552  1.00 33.12           H  
ATOM     17  N   ILE A   9      10.765  25.383  74.489  1.00 23.21           N  
ANISOU   17  N   ILE A   9     2663   3330   2827    543   -936    -98       N  
ATOM     18  CA  ILE A   9       9.324  25.201  74.386  1.00 20.91           C  
ANISOU   18  CA  ILE A   9     2543   2968   2433    563   -842    -94       C  
ATOM     19  C   ILE A   9       8.713  24.721  75.704  1.00 20.87           C  
ANISOU   19  C   ILE A   9     2694   2927   2307    644   -911   -106       C  
ATOM     20  O   ILE A   9       7.587  25.094  76.038  1.00 21.42           O  
ANISOU   20  O   ILE A   9     2903   2942   2293    631   -878   -117       O  
ATOM     21  CB  ILE A   9       8.971  24.212  73.254  1.00 21.72           C  
ANISOU   21  CB  ILE A   9     2630   3080   2541    616   -696    -62       C  
ATOM     22  CG1 ILE A   9       9.329  24.825  71.890  1.00 25.26           C  
ANISOU   22  CG1 ILE A   9     2959   3568   3069    533   -603    -45       C  
ATOM     23  CG2 ILE A   9       7.483  23.863  73.249  1.00 23.65           C  
ANISOU   23  CG2 ILE A   9     3040   3254   2693    639   -619    -56       C  
ATOM     24  CD1 ILE A   9       9.266  23.854  70.744  1.00 21.13           C  
ANISOU   24  CD1 ILE A   9     2403   3078   2547    595   -475    -31       C  
ATOM     25  H   ILE A   9      11.236  24.763  74.124  1.00 27.86           H  
ATOM     26  HA  ILE A   9       8.918  26.055  74.167  1.00 25.09           H  
ATOM     27  HB  ILE A   9       9.485  23.398  73.377  1.00 26.06           H  
ATOM     28 HG12 ILE A   9       8.708  25.546  71.700  1.00 30.31           H  
ATOM     29 HG13 ILE A   9      10.233  25.174  71.932  1.00 30.31           H  
ATOM     30 HG21 ILE A   9       7.307  23.241  72.526  1.00 28.38           H  
ATOM     31 HG22 ILE A   9       7.252  23.456  74.099  1.00 28.38           H  
ATOM     32 HG23 ILE A   9       6.970  24.675  73.121  1.00 28.38           H  
ATOM     33 HD11 ILE A   9       9.504  24.317  69.925  1.00 25.36           H  
ATOM     34 HD12 ILE A   9       9.891  23.131  70.909  1.00 25.36           H  
ATOM     35 HD13 ILE A   9       8.364  23.504  70.677  1.00 25.36           H  
ATOM     36  N   THR A  10       9.452  23.913  76.454  1.00 23.20           N  
ANISOU   36  N   THR A  10     2964   3262   2591    732  -1003    -96       N  
ATOM     37  CA  THR A  10       8.900  23.304  77.648  1.00 22.11           C  
ANISOU   37  CA  THR A  10     2977   3099   2323    819  -1054    -83       C  
ATOM     38  C   THR A  10       8.525  24.350  78.689  1.00 22.96           C  
ANISOU   38  C   THR A  10     3197   3189   2339    779  -1145   -134       C  
ATOM     39  O   THR A  10       9.342  25.192  79.056  1.00 26.96           O  
ANISOU   39  O   THR A  10     3639   3719   2884    726  -1274   -184       O  
ATOM     40  CB  THR A  10       9.885  22.306  78.260  1.00 25.93           C  
ANISOU   40  CB  THR A  10     3408   3628   2816    926  -1156    -53       C  
ATOM     41  CG2 THR A  10       9.376  21.744  79.592  1.00 27.33           C  
ANISOU   41  CG2 THR A  10     3755   3787   2843   1013  -1219    -23       C  
ATOM     42  OG1 THR A  10      10.092  21.237  77.335  1.00 26.64           O  
ANISOU   42  OG1 THR A  10     3423   3717   2981    986  -1059    -15       O  
ATOM     43  H   THR A  10      10.270  23.705  76.292  1.00 27.85           H  
ATOM     44  HA  THR A  10       8.094  22.819  77.410  1.00 26.53           H  
ATOM     45  HB  THR A  10      10.730  22.753  78.424  1.00 31.12           H  
ATOM     46  HG1 THR A  10      10.632  20.679  77.656  1.00 31.97           H  
ATOM     47 HG21 THR A  10      10.020  21.116  79.955  1.00 32.80           H  
ATOM     48 HG22 THR A  10       9.246  22.465  80.228  1.00 32.80           H  
ATOM     49 HG23 THR A  10       8.531  21.287  79.457  1.00 32.80           H  
ATOM     50  N   GLY A  11       7.296  24.254  79.186  1.00 23.47           N  
ANISOU   50  N   GLY A  11     3425   3211   2281    808  -1081   -124       N  
ATOM     51  CA  GLY A  11       6.844  25.112  80.271  1.00 23.55           C  
ANISOU   51  CA  GLY A  11     3564   3210   2173    803  -1153   -180       C  
ATOM     52  C   GLY A  11       5.413  25.595  80.120  1.00 23.32           C  
ANISOU   52  C   GLY A  11     3647   3128   2085    781  -1027   -189       C  
ATOM     53  O   GLY A  11       4.596  24.989  79.416  1.00 21.76           O  
ANISOU   53  O   GLY A  11     3456   2907   1907    788   -889   -134       O  
ATOM     54  H   GLY A  11       6.702  23.697  78.909  1.00 28.16           H  
ATOM     55  HA2 GLY A  11       6.912  24.627  81.109  1.00 28.26           H  
ATOM     56  HA3 GLY A  11       7.422  25.889  80.324  1.00 28.26           H  
ATOM     57  N   THR A  12       5.113  26.679  80.835  1.00 23.84           N  
ANISOU   57  N   THR A  12     3803   3175   2080    763  -1087   -265       N  
ATOM     58  CA  THR A  12       3.777  27.249  80.899  1.00 24.95           C  
ANISOU   58  CA  THR A  12     4054   3272   2154    764   -983   -286       C  
ATOM     59  C   THR A  12       3.712  28.492  80.014  1.00 28.33           C  
ANISOU   59  C   THR A  12     4426   3638   2700    664   -973   -337       C  
ATOM     60  O   THR A  12       4.548  29.395  80.116  1.00 25.81           O  
ANISOU   60  O   THR A  12     4067   3298   2441    603  -1095   -403       O  
ATOM     61  CB  THR A  12       3.388  27.607  82.349  1.00 30.78           C  
ANISOU   61  CB  THR A  12     4952   4028   2713    836  -1042   -342       C  
ATOM     62  CG2 THR A  12       1.987  28.223  82.396  1.00 28.68           C  
ANISOU   62  CG2 THR A  12     4783   3725   2389    852   -919   -368       C  
ATOM     63  OG1 THR A  12       3.429  26.427  83.170  1.00 29.11           O  
ANISOU   63  OG1 THR A  12     4794   3873   2392    923  -1038   -269       O  
ATOM     64  H   THR A  12       5.690  27.112  81.304  1.00 28.61           H  
ATOM     65  HA  THR A  12       3.137  26.602  80.564  1.00 29.94           H  
ATOM     66  HB  THR A  12       4.017  28.259  82.696  1.00 36.93           H  
ATOM     67  HG1 THR A  12       3.217  26.620  83.960  1.00 34.93           H  
ATOM     68 HG21 THR A  12       1.753  28.444  83.311  1.00 34.41           H  
ATOM     69 HG22 THR A  12       1.962  29.031  81.860  1.00 34.41           H  
ATOM     70 HG23 THR A  12       1.336  27.593  82.048  1.00 34.41           H  
ATOM     71  N   TRP A  13       2.719  28.507  79.127  1.00 22.28           N  
ANISOU   71  N   TRP A  13     3654   2838   1974    645   -833   -299       N  
ATOM     72  CA  TRP A  13       2.485  29.628  78.237  1.00 19.81           C  
ANISOU   72  CA  TRP A  13     3304   2460   1761    563   -810   -326       C  
ATOM     73  C   TRP A  13       1.064  30.157  78.389  1.00 22.85           C  
ANISOU   73  C   TRP A  13     3793   2802   2089    599   -721   -345       C  
ATOM     74  O   TRP A  13       0.156  29.423  78.757  1.00 22.39           O  
ANISOU   74  O   TRP A  13     3791   2774   1943    669   -631   -308       O  
ATOM     75  CB  TRP A  13       2.703  29.218  76.791  1.00 18.24           C  
ANISOU   75  CB  TRP A  13     2981   2272   1680    506   -732   -255       C  
ATOM     76  CG  TRP A  13       4.039  28.696  76.473  1.00 19.28           C  
ANISOU   76  CG  TRP A  13     2989   2454   1883    481   -789   -232       C  
ATOM     77  CD1 TRP A  13       4.527  27.444  76.725  1.00 21.69           C  
ANISOU   77  CD1 TRP A  13     3263   2818   2162    546   -795   -195       C  
ATOM     78  CD2 TRP A  13       5.078  29.409  75.810  1.00 19.51           C  
ANISOU   78  CD2 TRP A  13     2897   2481   2034    387   -842   -236       C  
ATOM     79  CE2 TRP A  13       6.174  28.533  75.678  1.00 23.95           C  
ANISOU   79  CE2 TRP A  13     3344   3117   2639    406   -872   -206       C  
ATOM     80  CE3 TRP A  13       5.182  30.708  75.296  1.00 20.15           C  
ANISOU   80  CE3 TRP A  13     2952   2500   2202    287   -864   -253       C  
ATOM     81  NE1 TRP A  13       5.827  27.339  76.262  1.00 21.93           N  
ANISOU   81  NE1 TRP A  13     3151   2890   2291    510   -850   -186       N  
ATOM     82  CZ2 TRP A  13       7.355  28.919  75.065  1.00 20.35           C  
ANISOU   82  CZ2 TRP A  13     2733   2692   2306    327   -911   -194       C  
ATOM     83  CZ3 TRP A  13       6.356  31.087  74.694  1.00 21.36           C  
ANISOU   83  CZ3 TRP A  13     2963   2674   2478    196   -906   -230       C  
ATOM     84  CH2 TRP A  13       7.421  30.198  74.575  1.00 21.58           C  
ANISOU   84  CH2 TRP A  13     2863   2793   2544    216   -923   -201       C  
ATOM     85  H   TRP A  13       2.158  27.863  79.023  1.00 26.73           H  
ATOM     86  HA  TRP A  13       3.103  30.344  78.450  1.00 23.77           H  
ATOM     87  HB2 TRP A  13       2.060  28.527  76.569  1.00 21.89           H  
ATOM     88  HB3 TRP A  13       2.552  29.993  76.227  1.00 21.89           H  
ATOM     89  HD1 TRP A  13       4.058  26.766  77.155  1.00 26.03           H  
ATOM     90  HE1 TRP A  13       6.323  26.638  76.308  1.00 26.32           H  
ATOM     91  HE3 TRP A  13       4.468  31.300  75.357  1.00 24.17           H  
ATOM     92  HZ2 TRP A  13       8.078  28.337  74.997  1.00 24.42           H  
ATOM     93  HZ3 TRP A  13       6.436  31.945  74.345  1.00 25.63           H  
ATOM     94  HH2 TRP A  13       8.207  30.487  74.170  1.00 25.90           H  
ATOM     95  N   TYR A  14       0.886  31.434  78.080  1.00 19.13           N  
ANISOU   95  N   TYR A  14     3336   2255   1679    549   -746   -397       N  
ATOM     96  CA  TYR A  14      -0.415  32.076  78.149  1.00 19.23           C  
ANISOU   96  CA  TYR A  14     3431   2218   1658    592   -670   -422       C  
ATOM     97  C   TYR A  14      -0.729  32.796  76.843  1.00 20.15           C  
ANISOU   97  C   TYR A  14     3485   2268   1902    521   -627   -388       C  
ATOM     98  O   TYR A  14       0.147  33.476  76.278  1.00 20.30           O  
ANISOU   98  O   TYR A  14     3446   2241   2025    430   -699   -391       O  
ATOM     99  CB  TYR A  14      -0.446  33.060  79.299  1.00 24.46           C  
ANISOU   99  CB  TYR A  14     4214   2834   2245    635   -758   -539       C  
ATOM    100  CG  TYR A  14       0.187  32.568  80.598  1.00 21.43           C  
ANISOU  100  CG  TYR A  14     3897   2517   1730    691   -848   -584       C  
ATOM    101  CD1 TYR A  14      -0.562  31.858  81.518  1.00 26.53           C  
ANISOU  101  CD1 TYR A  14     4632   3232   2215    799   -774   -570       C  
ATOM    102  CD2 TYR A  14       1.514  32.833  80.896  1.00 23.39           C  
ANISOU  102  CD2 TYR A  14     4113   2760   2015    635  -1009   -632       C  
ATOM    103  CE1 TYR A  14      -0.017  31.427  82.700  1.00 27.21           C  
ANISOU  103  CE1 TYR A  14     4794   3383   2162    858   -858   -600       C  
ATOM    104  CE2 TYR A  14       2.072  32.399  82.084  1.00 29.78           C  
ANISOU  104  CE2 TYR A  14     4986   3634   2695    694  -1109   -673       C  
ATOM    105  CZ  TYR A  14       1.296  31.690  82.974  1.00 29.95           C  
ANISOU  105  CZ  TYR A  14     5114   3724   2539    809  -1032   -654       C  
ATOM    106  OH  TYR A  14       1.814  31.242  84.159  1.00 25.17           O  
ANISOU  106  OH  TYR A  14     4544   3181   1837    856  -1094   -657       O  
ATOM    107  H   TYR A  14       1.517  31.959  77.822  1.00 22.96           H  
ATOM    108  HA  TYR A  14      -1.098  31.404  78.301  1.00 23.08           H  
ATOM    109  HB2 TYR A  14       0.027  33.863  79.030  1.00 29.35           H  
ATOM    110  HB3 TYR A  14      -1.372  33.279  79.491  1.00 29.35           H  
ATOM    111  HD1 TYR A  14      -1.456  31.678  81.336  1.00 31.83           H  
ATOM    112  HD2 TYR A  14       2.034  33.313  80.293  1.00 28.07           H  
ATOM    113  HE1 TYR A  14      -0.534  30.947  83.306  1.00 32.65           H  
ATOM    114  HE2 TYR A  14       2.964  32.577  82.276  1.00 35.74           H  
ATOM    115  HH  TYR A  14       2.623  31.459  84.220  1.00 30.20           H  
ATOM    116  N   ASN A  15      -1.967  32.671  76.356  1.00 19.27           N  
ANISOU  116  N   ASN A  15     3382   2153   1786    558   -514   -348       N  
ATOM    117  CA  ASN A  15      -2.345  33.439  75.184  1.00 18.61           C  
ANISOU  117  CA  ASN A  15     3259   2006   1807    505   -487   -314       C  
ATOM    118  C   ASN A  15      -3.168  34.671  75.516  1.00 18.68           C  
ANISOU  118  C   ASN A  15     3352   1923   1823    549   -495   -376       C  
ATOM    119  O   ASN A  15      -3.390  35.010  76.696  1.00 20.50           O  
ANISOU  119  O   ASN A  15     3679   2139   1971    622   -523   -464       O  
ATOM    120  CB  ASN A  15      -3.072  32.569  74.137  1.00 16.80           C  
ANISOU  120  CB  ASN A  15     2961   1827   1595    505   -380   -225       C  
ATOM    121  CG  ASN A  15      -4.486  32.181  74.522  1.00 17.92           C  
ANISOU  121  CG  ASN A  15     3140   1993   1677    589   -289   -218       C  
ATOM    122  ND2 ASN A  15      -5.056  31.264  73.751  1.00 18.85           N  
ANISOU  122  ND2 ASN A  15     3198   2156   1810    581   -216   -149       N  
ATOM    123  OD1 ASN A  15      -5.076  32.715  75.448  1.00 19.43           O  
ANISOU  123  OD1 ASN A  15     3407   2162   1814    659   -283   -275       O  
ATOM    124  H   ASN A  15      -2.583  32.165  76.678  1.00 23.12           H  
ATOM    125  HA  ASN A  15      -1.529  33.754  74.765  1.00 22.34           H  
ATOM    126  HB2 ASN A  15      -3.118  33.060  73.303  1.00 20.16           H  
ATOM    127  HB3 ASN A  15      -2.567  31.751  74.008  1.00 20.16           H  
ATOM    128 HD21 ASN A  15      -5.858  31.001  73.916  1.00 22.62           H  
ATOM    129 HD22 ASN A  15      -4.624  30.932  73.086  1.00 22.62           H  
ATOM    130  N   GLN A  16      -3.571  35.364  74.463  1.00 17.88           N  
ANISOU  130  N   GLN A  16     3221   1757   1814    512   -476   -333       N  
ATOM    131  CA  GLN A  16      -4.190  36.686  74.597  1.00 19.25           C  
ANISOU  131  CA  GLN A  16     3469   1815   2031    547   -502   -386       C  
ATOM    132  C   GLN A  16      -5.595  36.621  75.199  1.00 21.11           C  
ANISOU  132  C   GLN A  16     3757   2071   2194    676   -417   -419       C  
ATOM    133  O   GLN A  16      -6.130  37.651  75.629  1.00 25.24           O  
ANISOU  133  O   GLN A  16     4358   2506   2728    742   -436   -492       O  
ATOM    134  CB  GLN A  16      -4.229  37.405  73.225  1.00 19.98           C  
ANISOU  134  CB  GLN A  16     3514   1834   2244    474   -506   -305       C  
ATOM    135  CG  GLN A  16      -5.252  36.865  72.224  1.00 18.23           C  
ANISOU  135  CG  GLN A  16     3234   1669   2025    500   -410   -215       C  
ATOM    136  CD  GLN A  16      -4.940  35.490  71.648  1.00 18.05           C  
ANISOU  136  CD  GLN A  16     3124   1769   1965    462   -357   -148       C  
ATOM    137  NE2 GLN A  16      -5.971  34.855  71.081  1.00 20.11           N  
ANISOU  137  NE2 GLN A  16     3347   2085   2209    500   -282    -98       N  
ATOM    138  OE1 GLN A  16      -3.800  34.993  71.720  1.00 19.44           O  
ANISOU  138  OE1 GLN A  16     3264   1987   2134    403   -387   -146       O  
ATOM    139  H   GLN A  16      -3.499  35.094  73.649  1.00 21.45           H  
ATOM    140  HA  GLN A  16      -3.643  37.222  75.192  1.00 23.10           H  
ATOM    141  HB2 GLN A  16      -4.436  38.341  73.375  1.00 23.98           H  
ATOM    142  HB3 GLN A  16      -3.353  37.330  72.814  1.00 23.98           H  
ATOM    143  HG2 GLN A  16      -6.113  36.807  72.667  1.00 21.88           H  
ATOM    144  HG3 GLN A  16      -5.311  37.486  71.481  1.00 21.88           H  
ATOM    145 HE21 GLN A  16      -6.746  35.227  71.059  1.00 24.13           H  
ATOM    146 HE22 GLN A  16      -5.858  34.075  70.737  1.00 24.13           H  
ATOM    147  N   LEU A  17      -6.171  35.421  75.263  1.00 21.23           N  
ANISOU  147  N   LEU A  17     3726   2199   2142    714   -323   -369       N  
ATOM    148  CA  LEU A  17      -7.478  35.193  75.894  1.00 20.86           C  
ANISOU  148  CA  LEU A  17     3703   2196   2026    828   -224   -383       C  
ATOM    149  C   LEU A  17      -7.389  34.895  77.381  1.00 25.67           C  
ANISOU  149  C   LEU A  17     4397   2857   2498    905   -213   -456       C  
ATOM    150  O   LEU A  17      -8.410  34.898  78.072  1.00 29.02           O  
ANISOU  150  O   LEU A  17     4854   3319   2852   1010   -126   -480       O  
ATOM    151  CB  LEU A  17      -8.204  34.027  75.223  1.00 21.16           C  
ANISOU  151  CB  LEU A  17     3644   2323   2074    816   -128   -282       C  
ATOM    152  CG  LEU A  17      -8.540  34.185  73.741  1.00 21.68           C  
ANISOU  152  CG  LEU A  17     3630   2363   2246    760   -128   -208       C  
ATOM    153  CD1 LEU A  17      -9.077  32.894  73.146  1.00 22.26           C  
ANISOU  153  CD1 LEU A  17     3617   2522   2320    736    -61   -129       C  
ATOM    154  CD2 LEU A  17      -9.545  35.322  73.541  1.00 24.93           C  
ANISOU  154  CD2 LEU A  17     4056   2704   2714    829   -119   -227       C  
ATOM    155  H   LEU A  17      -5.819  34.706  74.940  1.00 25.48           H  
ATOM    156  HA  LEU A  17      -8.022  35.988  75.782  1.00 25.03           H  
ATOM    157  HB2 LEU A  17      -7.649  33.236  75.307  1.00 25.40           H  
ATOM    158  HB3 LEU A  17      -9.041  33.881  75.692  1.00 25.40           H  
ATOM    159  HG  LEU A  17      -7.730  34.418  73.261  1.00 26.02           H  
ATOM    160 HD11 LEU A  17      -9.276  33.039  72.208  1.00 26.72           H  
ATOM    161 HD12 LEU A  17      -8.404  32.201  73.239  1.00 26.72           H  
ATOM    162 HD13 LEU A  17      -9.883  32.640  73.621  1.00 26.72           H  
ATOM    163 HD21 LEU A  17      -9.744  35.404  72.595  1.00 29.92           H  
ATOM    164 HD22 LEU A  17     -10.355  35.116  74.033  1.00 29.92           H  
ATOM    165 HD23 LEU A  17      -9.157  36.147  73.872  1.00 29.92           H  
ATOM    166  N   GLY A  18      -6.182  34.623  77.863  1.00 21.87           N  
ANISOU  166  N   GLY A  18     3947   2390   1974    858   -300   -484       N  
ATOM    167  CA  GLY A  18      -5.987  34.187  79.233  1.00 24.81           C  
ANISOU  167  CA  GLY A  18     4404   2829   2195    928   -304   -537       C  
ATOM    168  C   GLY A  18      -5.932  32.682  79.400  1.00 23.81           C  
ANISOU  168  C   GLY A  18     4232   2810   2004    922   -241   -444       C  
ATOM    169  O   GLY A  18      -5.898  32.192  80.534  1.00 26.92           O  
ANISOU  169  O   GLY A  18     4698   3270   2259    987   -227   -460       O  
ATOM    170  H   GLY A  18      -5.454  34.686  77.410  1.00 26.25           H  
ATOM    171  HA2 GLY A  18      -5.157  34.558  79.569  1.00 29.78           H  
ATOM    172  HA3 GLY A  18      -6.714  34.525  79.780  1.00 29.78           H  
ATOM    173  N   SER A  19      -5.926  31.932  78.300  1.00 21.10           N  
ANISOU  173  N   SER A  19     3783   2482   1753    850   -206   -348       N  
ATOM    174  CA  SER A  19      -5.788  30.473  78.363  1.00 19.85           C  
ANISOU  174  CA  SER A  19     3585   2399   1558    838   -161   -263       C  
ATOM    175  C   SER A  19      -4.371  30.069  78.749  1.00 20.74           C  
ANISOU  175  C   SER A  19     3712   2529   1641    808   -268   -277       C  
ATOM    176  O   SER A  19      -3.418  30.807  78.501  1.00 22.90           O  
ANISOU  176  O   SER A  19     3975   2757   1970    757   -374   -329       O  
ATOM    177  CB  SER A  19      -6.153  29.822  77.023  1.00 19.94           C  
ANISOU  177  CB  SER A  19     3488   2409   1678    774   -109   -179       C  
ATOM    178  OG  SER A  19      -7.485  30.167  76.666  1.00 22.36           O  
ANISOU  178  OG  SER A  19     3768   2707   2020    803    -24   -162       O  
ATOM    179  H   SER A  19      -6.001  32.242  77.502  1.00 25.32           H  
ATOM    180  HA  SER A  19      -6.393  30.127  79.039  1.00 23.82           H  
ATOM    181  HB2 SER A  19      -5.546  30.142  76.337  1.00 23.92           H  
ATOM    182  HB3 SER A  19      -6.084  28.858  77.108  1.00 23.92           H  
ATOM    183  HG  SER A  19      -7.687  29.811  75.932  1.00 26.83           H  
ATOM    184  N   THR A  20      -4.258  28.894  79.350  1.00 18.80           N  
ANISOU  184  N   THR A  20     3481   2345   1316    839   -242   -221       N  
ATOM    185  CA  THR A  20      -2.985  28.373  79.857  1.00 20.94           C  
ANISOU  185  CA  THR A  20     3766   2644   1547    835   -345   -223       C  
ATOM    186  C   THR A  20      -2.609  27.067  79.146  1.00 23.32           C  
ANISOU  186  C   THR A  20     3985   2962   1914    800   -322   -133       C  
ATOM    187  O   THR A  20      -3.368  26.095  79.139  1.00 22.95           O  
ANISOU  187  O   THR A  20     3937   2932   1852    819   -227    -55       O  
ATOM    188  CB  THR A  20      -3.028  28.136  81.392  1.00 22.67           C  
ANISOU  188  CB  THR A  20     4105   2920   1590    925   -358   -239       C  
ATOM    189  CG2 THR A  20      -1.705  27.578  81.889  1.00 29.01           C  
ANISOU  189  CG2 THR A  20     4913   3753   2355    927   -484   -235       C  
ATOM    190  OG1 THR A  20      -3.278  29.375  82.078  1.00 26.75           O  
ANISOU  190  OG1 THR A  20     4711   3417   2035    969   -392   -349       O  
ATOM    191  H   THR A  20      -4.921  28.361  79.482  1.00 22.56           H  
ATOM    192  HA  THR A  20      -2.287  29.022  79.676  1.00 25.13           H  
ATOM    193  HB  THR A  20      -3.729  27.500  81.604  1.00 27.21           H  
ATOM    194  HG1 THR A  20      -4.015  29.695  81.832  1.00 32.10           H  
ATOM    195 HG21 THR A  20      -1.745  27.435  82.848  1.00 34.81           H  
ATOM    196 HG22 THR A  20      -1.516  26.733  81.452  1.00 34.81           H  
ATOM    197 HG23 THR A  20      -0.988  28.202  81.693  1.00 34.81           H  
ATOM    198  N   PHE A  21      -1.403  27.068  78.580  1.00 20.19           N  
ANISOU  198  N   PHE A  21     3519   2557   1596    750   -411   -146       N  
ATOM    199  CA  PHE A  21      -0.857  26.000  77.753  1.00 18.03           C  
ANISOU  199  CA  PHE A  21     3159   2291   1398    724   -401    -86       C  
ATOM    200  C   PHE A  21       0.381  25.469  78.479  1.00 22.76           C  
ANISOU  200  C   PHE A  21     3760   2927   1963    758   -506    -87       C  
ATOM    201  O   PHE A  21       1.356  26.198  78.639  1.00 21.99           O  
ANISOU  201  O   PHE A  21     3633   2835   1887    733   -613   -144       O  
ATOM    202  CB  PHE A  21      -0.548  26.582  76.367  1.00 16.85           C  
ANISOU  202  CB  PHE A  21     2913   2116   1372    646   -399   -101       C  
ATOM    203  CG  PHE A  21       0.221  25.699  75.445  1.00 20.59           C  
ANISOU  203  CG  PHE A  21     3295   2608   1920    626   -395    -65       C  
ATOM    204  CD1 PHE A  21      -0.051  24.353  75.316  1.00 19.29           C  
ANISOU  204  CD1 PHE A  21     3132   2446   1749    663   -343    -13       C  
ATOM    205  CD2 PHE A  21       1.185  26.263  74.612  1.00 19.11           C  
ANISOU  205  CD2 PHE A  21     3016   2429   1816    567   -435    -84       C  
ATOM    206  CE1 PHE A  21       0.641  23.577  74.402  1.00 16.44           C  
ANISOU  206  CE1 PHE A  21     2695   2095   1458    658   -337      2       C  
ATOM    207  CE2 PHE A  21       1.882  25.502  73.750  1.00 19.86           C  
ANISOU  207  CE2 PHE A  21     3025   2552   1969    562   -416    -59       C  
ATOM    208  CZ  PHE A  21       1.622  24.135  73.642  1.00 18.37           C  
ANISOU  208  CZ  PHE A  21     2849   2365   1767    617   -369    -24       C  
ATOM    209  H   PHE A  21      -0.852  27.722  78.671  1.00 24.23           H  
ATOM    210  HA  PHE A  21      -1.504  25.283  77.661  1.00 21.63           H  
ATOM    211  HB2 PHE A  21      -1.388  26.794  75.931  1.00 20.22           H  
ATOM    212  HB3 PHE A  21      -0.033  27.396  76.485  1.00 20.22           H  
ATOM    213  HD1 PHE A  21      -0.711  23.964  75.843  1.00 23.14           H  
ATOM    214  HD2 PHE A  21       1.379  27.170  74.684  1.00 22.93           H  
ATOM    215  HE1 PHE A  21       0.470  22.665  74.343  1.00 19.73           H  
ATOM    216  HE2 PHE A  21       2.537  25.891  73.216  1.00 23.83           H  
ATOM    217  HZ  PHE A  21       2.094  23.615  73.032  1.00 22.05           H  
ATOM    218  N   ILE A  22       0.283  24.243  78.998  1.00 21.09           N  
ANISOU  218  N   ILE A  22     3584   2732   1695    816   -482    -19       N  
ATOM    219  CA  ILE A  22       1.328  23.583  79.796  1.00 18.80           C  
ANISOU  219  CA  ILE A  22     3308   2477   1358    872   -583      0       C  
ATOM    220  C   ILE A  22       1.893  22.455  78.940  1.00 24.63           C  
ANISOU  220  C   ILE A  22     3959   3201   2200    874   -569     51       C  
ATOM    221  O   ILE A  22       1.159  21.525  78.581  1.00 24.76           O  
ANISOU  221  O   ILE A  22     3991   3182   2234    883   -477    113       O  
ATOM    222  CB  ILE A  22       0.770  23.013  81.106  1.00 22.61           C  
ANISOU  222  CB  ILE A  22     3918   2983   1688    950   -564     54       C  
ATOM    223  CG1 ILE A  22       0.002  24.090  81.894  1.00 35.37           C  
ANISOU  223  CG1 ILE A  22     5632   4619   3190    964   -544     -4       C  
ATOM    224  CG2 ILE A  22       1.894  22.360  81.907  1.00 25.64           C  
ANISOU  224  CG2 ILE A  22     4320   3403   2020   1014   -688     81       C  
ATOM    225  CD1 ILE A  22       0.625  24.558  83.165  1.00 45.06           C  
ANISOU  225  CD1 ILE A  22     6925   5885   4310   1003   -651    -60       C  
ATOM    226  H   ILE A  22      -0.413  23.749  78.896  1.00 25.30           H  
ATOM    227  HA  ILE A  22       2.038  24.212  80.001  1.00 22.56           H  
ATOM    228  HB  ILE A  22       0.136  22.316  80.873  1.00 27.13           H  
ATOM    229 HG12 ILE A  22      -0.102  24.867  81.322  1.00 42.45           H  
ATOM    230 HG13 ILE A  22      -0.873  23.736  82.116  1.00 42.45           H  
ATOM    231 HG21 ILE A  22       1.528  22.004  82.732  1.00 30.77           H  
ATOM    232 HG22 ILE A  22       2.282  21.644  81.380  1.00 30.77           H  
ATOM    233 HG23 ILE A  22       2.569  23.028  82.106  1.00 30.77           H  
ATOM    234 HD11 ILE A  22       0.053  25.230  83.568  1.00 54.07           H  
ATOM    235 HD12 ILE A  22       0.721  23.802  83.766  1.00 54.07           H  
ATOM    236 HD13 ILE A  22       1.496  24.937  82.969  1.00 54.07           H  
ATOM    237  N   VAL A  23       3.162  22.549  78.552  1.00 21.21           N  
ANISOU  237  N   VAL A  23     3426   2791   1843    865   -656     20       N  
ATOM    238  CA  VAL A  23       3.692  21.606  77.559  1.00 20.29           C  
ANISOU  238  CA  VAL A  23     3215   2664   1831    875   -626     49       C  
ATOM    239  C   VAL A  23       5.095  21.155  77.897  1.00 21.39           C  
ANISOU  239  C   VAL A  23     3282   2843   2001    931   -738     50       C  
ATOM    240  O   VAL A  23       5.866  21.903  78.484  1.00 23.26           O  
ANISOU  240  O   VAL A  23     3490   3123   2223    921   -850     10       O  
ATOM    241  CB  VAL A  23       3.656  22.231  76.129  1.00 18.12           C  
ANISOU  241  CB  VAL A  23     2844   2384   1655    795   -562     12       C  
ATOM    242  CG1 VAL A  23       4.610  23.436  76.010  1.00 21.31           C  
ANISOU  242  CG1 VAL A  23     3163   2828   2108    736   -642    -42       C  
ATOM    243  CG2 VAL A  23       3.978  21.174  75.069  1.00 17.32           C  
ANISOU  243  CG2 VAL A  23     2672   2274   1634    821   -507     31       C  
ATOM    244  H   VAL A  23       3.727  23.131  78.838  1.00 25.46           H  
ATOM    245  HA  VAL A  23       3.127  20.818  77.549  1.00 24.35           H  
ATOM    246  HB  VAL A  23       2.757  22.552  75.957  1.00 21.74           H  
ATOM    247 HG11 VAL A  23       4.556  23.793  75.110  1.00 25.58           H  
ATOM    248 HG12 VAL A  23       4.344  24.114  76.651  1.00 25.58           H  
ATOM    249 HG13 VAL A  23       5.515  23.141  76.196  1.00 25.58           H  
ATOM    250 HG21 VAL A  23       3.948  21.588  74.193  1.00 20.78           H  
ATOM    251 HG22 VAL A  23       4.864  20.819  75.238  1.00 20.78           H  
ATOM    252 HG23 VAL A  23       3.320  20.463  75.123  1.00 20.78           H  
ATOM    253  N   THR A  24       5.392  19.901  77.545  1.00 19.68           N  
ANISOU  253  N   THR A  24     3039   2604   1834    996   -716     95       N  
ATOM    254  CA  THR A  24       6.730  19.342  77.600  1.00 20.85           C  
ANISOU  254  CA  THR A  24     3091   2788   2043   1065   -805     99       C  
ATOM    255  C   THR A  24       7.168  18.935  76.207  1.00 22.39           C  
ANISOU  255  C   THR A  24     3166   2983   2358   1063   -732     77       C  
ATOM    256  O   THR A  24       6.461  18.204  75.511  1.00 21.39           O  
ANISOU  256  O   THR A  24     3080   2796   2250   1072   -635     91       O  
ATOM    257  CB  THR A  24       6.782  18.118  78.511  1.00 26.20           C  
ANISOU  257  CB  THR A  24     3855   3433   2668   1174   -851    173       C  
ATOM    258  CG2 THR A  24       8.168  17.550  78.542  1.00 27.64           C  
ANISOU  258  CG2 THR A  24     3926   3651   2924   1260   -951    176       C  
ATOM    259  OG1 THR A  24       6.399  18.515  79.834  1.00 31.64           O  
ANISOU  259  OG1 THR A  24     4664   4140   3216   1183   -913    196       O  
ATOM    260  H   THR A  24       4.805  19.340  77.261  1.00 23.61           H  
ATOM    261  HA  THR A  24       7.348  20.007  77.938  1.00 25.02           H  
ATOM    262  HB  THR A  24       6.173  17.438  78.184  1.00 31.44           H  
ATOM    263  HG1 THR A  24       5.620  18.827  79.826  1.00 37.96           H  
ATOM    264 HG21 THR A  24       8.196  16.773  79.122  1.00 33.16           H  
ATOM    265 HG22 THR A  24       8.438  17.285  77.648  1.00 33.16           H  
ATOM    266 HG23 THR A  24       8.791  18.215  78.875  1.00 33.16           H  
ATOM    267  N   ALA A  25       8.345  19.411  75.811  1.00 25.79           N  
ANISOU  267  N   ALA A  25     3446   3485   2867   1052   -781     41       N  
ATOM    268  CA  ALA A  25       8.937  19.038  74.536  1.00 23.17           C  
ANISOU  268  CA  ALA A  25     2986   3179   2637   1068   -707     20       C  
ATOM    269  C   ALA A  25       9.964  17.922  74.726  1.00 22.82           C  
ANISOU  269  C   ALA A  25     2871   3149   2650   1200   -762     37       C  
ATOM    270  O   ALA A  25      10.963  18.097  75.410  1.00 29.19           O  
ANISOU  270  O   ALA A  25     3593   4016   3483   1233   -880     41       O  
ATOM    271  CB  ALA A  25       9.575  20.253  73.879  1.00 25.24           C  
ANISOU  271  CB  ALA A  25     3111   3518   2962    971   -700    -15       C  
ATOM    272  H   ALA A  25       8.824  19.959  76.271  1.00 30.94           H  
ATOM    273  HA  ALA A  25       8.241  18.708  73.947  1.00 27.80           H  
ATOM    274  HB1 ALA A  25       9.965  19.985  73.032  1.00 30.29           H  
ATOM    275  HB2 ALA A  25       8.893  20.927  73.732  1.00 30.29           H  
ATOM    276  HB3 ALA A  25      10.265  20.602  74.464  1.00 30.29           H  
ATOM    277  N   GLY A  26       9.682  16.766  74.133  1.00 22.30           N  
ANISOU  277  N   GLY A  26     2844   3020   2610   1277   -688     42       N  
ATOM    278  CA  GLY A  26      10.568  15.617  74.158  1.00 23.81           C  
ANISOU  278  CA  GLY A  26     2978   3202   2869   1420   -724     51       C  
ATOM    279  C   GLY A  26      11.705  15.683  73.155  1.00 26.13           C  
ANISOU  279  C   GLY A  26     3078   3588   3264   1457   -682      3       C  
ATOM    280  O   GLY A  26      11.618  16.377  72.150  1.00 27.93           O  
ANISOU  280  O   GLY A  26     3240   3867   3503   1373   -587    -34       O  
ATOM    281  H   GLY A  26       8.955  16.623  73.696  1.00 26.76           H  
ATOM    282  HA2 GLY A  26      10.953  15.532  75.044  1.00 28.58           H  
ATOM    283  HA3 GLY A  26      10.052  14.816  73.975  1.00 28.58           H  
ATOM    284  N   ALA A  27      12.783  14.958  73.417  1.00 27.60           N  
ANISOU  284  N   ALA A  27     3165   3800   3521   1589   -749     10       N  
ATOM    285  CA  ALA A  27      13.954  15.027  72.553  1.00 29.27           C  
ANISOU  285  CA  ALA A  27     3165   4120   3835   1636   -704    -30       C  
ATOM    286  C   ALA A  27      13.666  14.454  71.171  1.00 28.69           C  
ANISOU  286  C   ALA A  27     3100   4024   3776   1677   -546    -86       C  
ATOM    287  O   ALA A  27      14.409  14.700  70.219  1.00 36.69           O  
ANISOU  287  O   ALA A  27     3955   5143   4844   1689   -460   -124       O  
ATOM    288  CB  ALA A  27      15.113  14.281  73.179  1.00 31.36           C  
ANISOU  288  CB  ALA A  27     3322   4415   4180   1791   -814     -9       C  
ATOM    289  H   ALA A  27      12.864  14.421  74.084  1.00 33.12           H  
ATOM    290  HA  ALA A  27      14.215  15.955  72.446  1.00 35.12           H  
ATOM    291  HB1 ALA A  27      15.881  14.339  72.589  1.00 37.63           H  
ATOM    292  HB2 ALA A  27      15.323  14.685  74.035  1.00 37.63           H  
ATOM    293  HB3 ALA A  27      14.861  13.353  73.304  1.00 37.63           H  
ATOM    294  N   ASP A  28      12.597  13.667  71.094  1.00 31.89           N  
ANISOU  294  N   ASP A  28     3692   4293   4130   1697   -511    -91       N  
ATOM    295  CA  ASP A  28      12.213  12.955  69.883  1.00 38.52           C  
ANISOU  295  CA  ASP A  28     4578   5084   4974   1746   -390   -158       C  
ATOM    296  C   ASP A  28      11.244  13.755  69.012  1.00 30.01           C  
ANISOU  296  C   ASP A  28     3558   4022   3824   1602   -291   -185       C  
ATOM    297  O   ASP A  28      10.901  13.331  67.909  1.00 34.25           O  
ANISOU  297  O   ASP A  28     4131   4538   4343   1626   -194   -249       O  
ATOM    298  CB  ASP A  28      11.568  11.616  70.259  1.00 42.34           C  
ANISOU  298  CB  ASP A  28     5233   5393   5463   1838   -423   -149       C  
ATOM    299  CG  ASP A  28      10.341  11.783  71.172  1.00 49.11           C  
ANISOU  299  CG  ASP A  28     6261   6153   6247   1732   -473    -78       C  
ATOM    300  OD1 ASP A  28      10.175  12.859  71.814  1.00 29.65           O  
ANISOU  300  OD1 ASP A  28     3782   3757   3727   1624   -512    -36       O  
ATOM    301  OD2 ASP A  28       9.538  10.824  71.248  1.00 56.01           O1-
ANISOU  301  OD2 ASP A  28     7282   6879   7122   1758   -469    -66       O1-
ATOM    302  H   ASP A  28      12.063  13.526  71.754  1.00 38.27           H  
ATOM    303  HA  ASP A  28      13.007  12.770  69.359  1.00 46.22           H  
ATOM    304  HB2 ASP A  28      11.281  11.166  69.449  1.00 50.81           H  
ATOM    305  HB3 ASP A  28      12.220  11.073  70.729  1.00 50.81           H  
ATOM    306  N   GLY A  29      10.808  14.905  69.512  1.00 23.44           N  
ANISOU  306  N   GLY A  29     2738   3223   2944   1461   -323   -141       N  
ATOM    307  CA  GLY A  29       9.856  15.728  68.788  1.00 22.12           C  
ANISOU  307  CA  GLY A  29     2628   3065   2713   1330   -246   -153       C  
ATOM    308  C   GLY A  29       8.421  15.672  69.293  1.00 20.88           C  
ANISOU  308  C   GLY A  29     2647   2793   2493   1261   -266   -126       C  
ATOM    309  O   GLY A  29       7.550  16.259  68.685  1.00 19.90           O  
ANISOU  309  O   GLY A  29     2571   2667   2322   1166   -209   -137       O  
ATOM    310  H   GLY A  29      11.051  15.230  70.270  1.00 28.12           H  
ATOM    311  HA2 GLY A  29      10.148  16.652  68.828  1.00 26.55           H  
ATOM    312  HA3 GLY A  29       9.853  15.457  67.857  1.00 26.55           H  
ATOM    313  N   ALA A  30       8.181  14.970  70.394  1.00 21.10           N  
ANISOU  313  N   ALA A  30     2764   2733   2520   1311   -344    -83       N  
ATOM    314  CA  ALA A  30       6.855  14.918  71.002  1.00 20.18           C  
ANISOU  314  CA  ALA A  30     2799   2522   2347   1246   -353    -41       C  
ATOM    315  C   ALA A  30       6.521  16.183  71.779  1.00 19.43           C  
ANISOU  315  C   ALA A  30     2712   2477   2193   1145   -390     -5       C  
ATOM    316  O   ALA A  30       7.406  16.804  72.390  1.00 22.00           O  
ANISOU  316  O   ALA A  30     2958   2876   2523   1148   -461      5       O  
ATOM    317  CB  ALA A  30       6.759  13.728  71.921  1.00 24.85           C  
ANISOU  317  CB  ALA A  30     3483   3006   2952   1335   -412     11       C  
ATOM    318  H   ALA A  30       8.775  14.510  70.813  1.00 25.32           H  
ATOM    319  HA  ALA A  30       6.191  14.812  70.303  1.00 24.22           H  
ATOM    320  HB1 ALA A  30       5.875  13.706  72.318  1.00 29.81           H  
ATOM    321  HB2 ALA A  30       6.912  12.920  71.407  1.00 29.81           H  
ATOM    322  HB3 ALA A  30       7.432  13.811  72.615  1.00 29.81           H  
ATOM    323  N   LEU A  31       5.237  16.559  71.753  1.00 18.40           N  
ANISOU  323  N   LEU A  31     2675   2304   2013   1059   -348      8       N  
ATOM    324  CA  LEU A  31       4.689  17.565  72.652  1.00 17.86           C  
ANISOU  324  CA  LEU A  31     2652   2254   1880    987   -379     39       C  
ATOM    325  C   LEU A  31       3.607  16.879  73.469  1.00 18.19           C  
ANISOU  325  C   LEU A  31     2825   2209   1877    996   -373     97       C  
ATOM    326  O   LEU A  31       2.781  16.166  72.918  1.00 19.85           O  
ANISOU  326  O   LEU A  31     3084   2346   2110    985   -315    100       O  
ATOM    327  CB  LEU A  31       4.108  18.749  71.889  1.00 18.61           C  
ANISOU  327  CB  LEU A  31     2725   2385   1961    884   -325     10       C  
ATOM    328  CG  LEU A  31       5.054  19.619  71.046  1.00 17.99           C  
ANISOU  328  CG  LEU A  31     2520   2393   1923    847   -315    -25       C  
ATOM    329  CD1 LEU A  31       4.198  20.663  70.391  1.00 18.77           C  
ANISOU  329  CD1 LEU A  31     2639   2496   1999    750   -263    -31       C  
ATOM    330  CD2 LEU A  31       6.115  20.255  71.901  1.00 19.13           C  
ANISOU  330  CD2 LEU A  31     2593   2592   2082    848   -407    -20       C  
ATOM    331  H   LEU A  31       4.656  16.235  71.209  1.00 22.08           H  
ATOM    332  HA  LEU A  31       5.382  17.885  73.251  1.00 21.43           H  
ATOM    333  HB2 LEU A  31       3.429  18.407  71.286  1.00 22.33           H  
ATOM    334  HB3 LEU A  31       3.686  19.338  72.534  1.00 22.33           H  
ATOM    335  HG  LEU A  31       5.478  19.081  70.359  1.00 21.59           H  
ATOM    336 HD11 LEU A  31       4.761  21.236  69.846  1.00 22.53           H  
ATOM    337 HD12 LEU A  31       3.536  20.224  69.834  1.00 22.53           H  
ATOM    338 HD13 LEU A  31       3.759  21.187  71.078  1.00 22.53           H  
ATOM    339 HD21 LEU A  31       6.692  20.795  71.338  1.00 22.95           H  
ATOM    340 HD22 LEU A  31       5.689  20.813  72.570  1.00 22.95           H  
ATOM    341 HD23 LEU A  31       6.633  19.557  72.333  1.00 22.95           H  
ATOM    342  N   THR A  32       3.668  17.061  74.778  1.00 18.80           N  
ANISOU  342  N   THR A  32     2955   2297   1889   1017   -435    143       N  
ATOM    343  CA ATHR A  32       2.716  16.480  75.713  0.46 18.79           C  
ANISOU  343  CA ATHR A  32     3077   2235   1829   1027   -419    219       C  
ATOM    344  CA BTHR A  32       2.656  16.514  75.673  0.54 19.25           C  
ANISOU  344  CA BTHR A  32     3135   2292   1888   1022   -415    217       C  
ATOM    345  C   THR A  32       2.365  17.536  76.745  1.00 18.83           C  
ANISOU  345  C   THR A  32     3130   2296   1730    996   -443    229       C  
ATOM    346  O   THR A  32       3.249  18.272  77.174  1.00 27.10           O  
ANISOU  346  O   THR A  32     4136   3409   2751   1008   -526    194       O  
ATOM    347  CB ATHR A  32       3.302  15.245  76.432  0.46 19.96           C  
ANISOU  347  CB ATHR A  32     3269   2332   1984   1129   -479    284       C  
ATOM    348  CB BTHR A  32       3.089  15.175  76.338  0.54 21.00           C  
ANISOU  348  CB BTHR A  32     3410   2451   2120   1119   -462    287       C  
ATOM    349  CG2ATHR A  32       2.229  14.528  77.238  0.46 23.47           C  
ANISOU  349  CG2ATHR A  32     3839   2700   2377   1126   -439    384       C  
ATOM    350  CG2BTHR A  32       3.359  14.094  75.284  0.54 25.43           C  
ANISOU  350  CG2BTHR A  32     3938   2935   2790   1161   -436    260       C  
ATOM    351  OG1ATHR A  32       3.873  14.342  75.475  0.46 25.46           O  
ANISOU  351  OG1ATHR A  32     3911   2979   2785   1182   -471    251       O  
ATOM    352  OG1BTHR A  32       4.259  15.371  77.145  0.54 20.90           O  
ANISOU  352  OG1BTHR A  32     3366   2502   2074   1189   -570    293       O  
ATOM    353  H  ATHR A  32       4.273  17.536  75.163  0.46 22.55           H  
ATOM    354  H  BTHR A  32       4.288  17.502  75.179  0.54 22.55           H  
ATOM    355  HA ATHR A  32       1.909  16.217  75.244  0.46 22.55           H  
ATOM    356  HA BTHR A  32       1.840  16.355  75.174  0.54 23.10           H  
ATOM    357  HB ATHR A  32       3.995  15.535  77.045  0.46 23.95           H  
ATOM    358  HB BTHR A  32       2.368  14.861  76.905  0.54 25.20           H  
ATOM    359  HG1ATHR A  32       4.487  14.725  75.049  0.46 30.56           H  
ATOM    360  HG1BTHR A  32       4.892  15.653  76.670  0.54 25.08           H  
ATOM    361 HG21ATHR A  32       2.611  13.755  77.683  0.46 28.16           H  
ATOM    362 HG21BTHR A  32       3.627  13.269  75.717  0.54 30.52           H  
ATOM    363 HG22ATHR A  32       1.861  15.127  77.906  0.46 28.16           H  
ATOM    364 HG22BTHR A  32       2.556  13.931  74.764  0.54 30.52           H  
ATOM    365 HG23ATHR A  32       1.515  14.233  76.651  0.46 28.16           H  
ATOM    366 HG23BTHR A  32       4.068  14.382  74.687  0.54 30.52           H  
ATOM    367  N   GLY A  33       1.113  17.582  77.188  1.00 19.76           N  
ANISOU  367  N   GLY A  33     3331   2387   1789    962   -376    273       N  
ATOM    368  CA  GLY A  33       0.783  18.459  78.286  1.00 22.11           C  
ANISOU  368  CA  GLY A  33     3692   2737   1971    960   -392    278       C  
ATOM    369  C   GLY A  33      -0.702  18.659  78.504  1.00 22.79           C  
ANISOU  369  C   GLY A  33     3839   2809   2011    918   -287    314       C  
ATOM    370  O   GLY A  33      -1.489  17.749  78.277  1.00 19.17           O  
ANISOU  370  O   GLY A  33     3401   2290   1594    902   -216    378       O  
ATOM    371  H   GLY A  33       0.455  17.126  76.874  1.00 23.71           H  
ATOM    372  HA2 GLY A  33       1.161  18.098  79.103  1.00 26.53           H  
ATOM    373  HA3 GLY A  33       1.184  19.328  78.127  1.00 26.53           H  
ATOM    374  N   THR A  34      -1.064  19.850  78.979  1.00 18.97           N  
ANISOU  374  N   THR A  34     3379   2377   1452    903   -283    270       N  
ATOM    375  CA  THR A  34      -2.468  20.177  79.250  1.00 19.44           C  
ANISOU  375  CA  THR A  34     3482   2440   1466    879   -177    296       C  
ATOM    376  C   THR A  34      -2.808  21.558  78.761  1.00 17.47           C  
ANISOU  376  C   THR A  34     3194   2211   1233    838   -166    209       C  
ATOM    377  O   THR A  34      -1.934  22.438  78.689  1.00 20.76           O  
ANISOU  377  O   THR A  34     3589   2648   1652    833   -252    133       O  
ATOM    378  CB  THR A  34      -2.816  20.093  80.759  1.00 21.05           C  
ANISOU  378  CB  THR A  34     3797   2687   1514    941   -158    355       C  
ATOM    379  CG2 THR A  34      -2.583  18.686  81.267  1.00 26.32           C  
ANISOU  379  CG2 THR A  34     4513   3321   2165    981   -163    468       C  
ATOM    380  OG1 THR A  34      -2.028  21.039  81.508  1.00 24.12           O  
ANISOU  380  OG1 THR A  34     4227   3134   1804    982   -258    279       O  
ATOM    381  H   THR A  34      -0.516  20.489  79.155  1.00 22.76           H  
ATOM    382  HA  THR A  34      -3.034  19.546  78.778  1.00 23.33           H  
ATOM    383  HB  THR A  34      -3.756  20.302  80.878  1.00 25.26           H  
ATOM    384  HG1 THR A  34      -2.220  20.990  82.325  1.00 28.95           H  
ATOM    385 HG21 THR A  34      -2.800  18.634  82.211  1.00 31.58           H  
ATOM    386 HG22 THR A  34      -3.142  18.061  80.780  1.00 31.58           H  
ATOM    387 HG23 THR A  34      -1.653  18.440  81.144  1.00 31.58           H  
ATOM    388  N   TYR A  35      -4.089  21.753  78.434  1.00 18.97           N  
ANISOU  388  N   TYR A  35     3373   2390   1446    806    -67    226       N  
ATOM    389  CA  TYR A  35      -4.593  23.036  77.989  1.00 16.38           C  
ANISOU  389  CA  TYR A  35     3015   2070   1137    779    -50    157       C  
ATOM    390  C   TYR A  35      -5.810  23.412  78.820  1.00 18.62           C  
ANISOU  390  C   TYR A  35     3348   2384   1342    814     42    177       C  
ATOM    391  O   TYR A  35      -6.678  22.578  79.049  1.00 20.15           O  
ANISOU  391  O   TYR A  35     3542   2579   1534    813    131    261       O  
ATOM    392  CB  TYR A  35      -4.958  22.990  76.493  1.00 20.10           C  
ANISOU  392  CB  TYR A  35     3397   2505   1734    713    -25    149       C  
ATOM    393  CG  TYR A  35      -5.029  24.353  75.835  1.00 16.10           C  
ANISOU  393  CG  TYR A  35     2858   1997   1263    685    -45     81       C  
ATOM    394  CD1 TYR A  35      -6.151  25.162  75.953  1.00 19.25           C  
ANISOU  394  CD1 TYR A  35     3263   2398   1653    695     11     69       C  
ATOM    395  CD2 TYR A  35      -3.955  24.834  75.116  1.00 16.12           C  
ANISOU  395  CD2 TYR A  35     2819   1994   1313    652   -118     36       C  
ATOM    396  CE1 TYR A  35      -6.199  26.415  75.337  1.00 17.25           C  
ANISOU  396  CE1 TYR A  35     2989   2125   1441    676    -17     15       C  
ATOM    397  CE2 TYR A  35      -3.980  26.072  74.506  1.00 15.89           C  
ANISOU  397  CE2 TYR A  35     2766   1950   1322    619   -138     -7       C  
ATOM    398  CZ  TYR A  35      -5.101  26.860  74.615  1.00 19.27           C  
ANISOU  398  CZ  TYR A  35     3214   2363   1744    632    -93    -17       C  
ATOM    399  OH  TYR A  35      -5.096  28.099  74.007  1.00 18.97           O  
ANISOU  399  OH  TYR A  35     3162   2293   1752    604   -122    -52       O  
ATOM    400  H   TYR A  35      -4.691  21.139  78.466  1.00 22.77           H  
ATOM    401  HA  TYR A  35      -3.911  23.713  78.119  1.00 19.65           H  
ATOM    402  HB2 TYR A  35      -4.288  22.470  76.024  1.00 24.12           H  
ATOM    403  HB3 TYR A  35      -5.827  22.570  76.397  1.00 24.12           H  
ATOM    404  HD1 TYR A  35      -6.887  24.858  76.432  1.00 23.10           H  
ATOM    405  HD2 TYR A  35      -3.195  24.306  75.033  1.00 19.35           H  
ATOM    406  HE1 TYR A  35      -6.956  26.950  75.418  1.00 20.70           H  
ATOM    407  HE2 TYR A  35      -3.243  26.371  74.024  1.00 19.07           H  
ATOM    408  HH  TYR A  35      -5.825  28.492  74.149  1.00 22.76           H  
ATOM    409  N   GLU A  36      -5.873  24.673  79.256  1.00 21.79           N  
ANISOU  409  N   GLU A  36     3786   2805   1686    846     23     99       N  
ATOM    410  CA  GLU A  36      -7.030  25.206  79.993  1.00 20.98           C  
ANISOU  410  CA  GLU A  36     3726   2739   1507    898    119     97       C  
ATOM    411  C   GLU A  36      -7.481  26.466  79.267  1.00 18.50           C  
ANISOU  411  C   GLU A  36     3369   2393   1265    884    116     21       C  
ATOM    412  O   GLU A  36      -6.742  27.451  79.223  1.00 20.49           O  
ANISOU  412  O   GLU A  36     3649   2618   1519    884     24    -66       O  
ATOM    413  CB  GLU A  36      -6.685  25.522  81.448  1.00 23.66           C  
ANISOU  413  CB  GLU A  36     4185   3130   1674    982     94     64       C  
ATOM    414  CG  GLU A  36      -7.899  25.934  82.280  1.00 25.73           C  
ANISOU  414  CG  GLU A  36     4494   3447   1837   1055    219     67       C  
ATOM    415  CD  GLU A  36      -7.654  25.847  83.787  1.00 38.99           C  
ANISOU  415  CD  GLU A  36     6258   5179   3376   1116    211     64       C  
ATOM    416  OE1 GLU A  36      -6.523  25.503  84.200  1.00 30.51           O  
ANISOU  416  OE1 GLU A  36     5221   4103   2270   1109     99     57       O  
ATOM    417  OE2 GLU A  36      -8.605  26.113  84.556  1.00 45.75           O1-
ANISOU  417  OE2 GLU A  36     7132   6085   4165   1169    317     70       O1-
ATOM    418  H   GLU A  36      -5.247  25.251  79.137  1.00 26.14           H  
ATOM    419  HA  GLU A  36      -7.755  24.561  79.978  1.00 25.17           H  
ATOM    420  HB2 GLU A  36      -6.296  24.733  81.857  1.00 28.39           H  
ATOM    421  HB3 GLU A  36      -6.048  26.253  81.468  1.00 28.39           H  
ATOM    422  HG2 GLU A  36      -8.129  26.852  82.067  1.00 30.88           H  
ATOM    423  HG3 GLU A  36      -8.641  25.348  82.064  1.00 30.88           H  
ATOM    424  N   SER A  37      -8.676  26.428  78.692  1.00 18.55           N  
ANISOU  424  N   SER A  37     3306   2398   1343    870    208     59       N  
ATOM    425  CA  SER A  37      -9.219  27.581  77.974  1.00 19.15           C  
ANISOU  425  CA  SER A  37     3340   2441   1493    869    206      4       C  
ATOM    426  C   SER A  37      -9.994  28.553  78.832  1.00 20.01           C  
ANISOU  426  C   SER A  37     3500   2573   1531    961    264    -50       C  
ATOM    427  O   SER A  37     -10.848  28.151  79.626  1.00 24.43           O  
ANISOU  427  O   SER A  37     4067   3194   2021   1016    374     -7       O  
ATOM    428  CB  SER A  37     -10.150  27.114  76.861  1.00 18.67           C  
ANISOU  428  CB  SER A  37     3170   2372   1551    815    257     65       C  
ATOM    429  OG  SER A  37     -10.645  28.218  76.099  1.00 18.36           O  
ANISOU  429  OG  SER A  37     3090   2300   1584    819    241     23       O  
ATOM    430  H   SER A  37      -9.198  25.744  78.702  1.00 22.25           H  
ATOM    431  HA  SER A  37      -8.486  28.066  77.564  1.00 22.97           H  
ATOM    432  HB2 SER A  37      -9.660  26.519  76.271  1.00 22.40           H  
ATOM    433  HB3 SER A  37     -10.900  26.643  77.256  1.00 22.40           H  
ATOM    434  HG  SER A  37     -11.155  27.942  75.491  1.00 22.03           H  
ATOM    435  N   ALA A  38      -9.755  29.843  78.610  1.00 21.58           N  
ANISOU  435  N   ALA A  38     3728   2717   1756    980    197   -141       N  
ATOM    436  CA  ALA A  38     -10.493  30.876  79.321  1.00 19.42           C  
ANISOU  436  CA  ALA A  38     3507   2444   1427   1082    244   -214       C  
ATOM    437  C   ALA A  38     -11.869  31.123  78.697  1.00 19.46           C  
ANISOU  437  C   ALA A  38     3414   2454   1525   1108    336   -178       C  
ATOM    438  O   ALA A  38     -12.698  31.814  79.297  1.00 21.08           O  
ANISOU  438  O   ALA A  38     3641   2677   1692   1211    408   -224       O  
ATOM    439  CB  ALA A  38      -9.704  32.164  79.349  1.00 27.42           C  
ANISOU  439  CB  ALA A  38     4598   3372   2448   1091    124   -328       C  
ATOM    440  H   ALA A  38      -9.171  30.143  78.053  1.00 25.90           H  
ATOM    441  HA  ALA A  38     -10.629  30.589  80.238  1.00 23.30           H  
ATOM    442  HB1 ALA A  38     -10.214  32.836  79.827  1.00 32.90           H  
ATOM    443  HB2 ALA A  38      -8.859  32.007  79.799  1.00 32.90           H  
ATOM    444  HB3 ALA A  38      -9.544  32.456  78.437  1.00 32.90           H  
ATOM    445  N   VAL A  39     -12.106  30.559  77.513  1.00 19.04           N  
ANISOU  445  N   VAL A  39     3253   2390   1590   1023    331   -102       N  
ATOM    446  CA  VAL A  39     -13.345  30.771  76.770  1.00 18.53           C  
ANISOU  446  CA  VAL A  39     3081   2330   1630   1035    387    -65       C  
ATOM    447  C   VAL A  39     -13.917  29.456  76.227  1.00 18.19           C  
ANISOU  447  C   VAL A  39     2930   2333   1647    961    438     40       C  
ATOM    448  O   VAL A  39     -13.232  28.410  76.175  1.00 18.28           O  
ANISOU  448  O   VAL A  39     2954   2349   1641    890    415     82       O  
ATOM    449  CB  VAL A  39     -13.157  31.761  75.559  1.00 20.99           C  
ANISOU  449  CB  VAL A  39     3372   2556   2048   1005    289    -93       C  
ATOM    450  CG1 VAL A  39     -12.679  33.095  76.029  1.00 19.34           C  
ANISOU  450  CG1 VAL A  39     3266   2273   1810   1067    230   -193       C  
ATOM    451  CG2 VAL A  39     -12.179  31.231  74.551  1.00 17.55           C  
ANISOU  451  CG2 VAL A  39     2920   2094   1655    890    202    -59       C  
ATOM    452  H   VAL A  39     -11.552  30.038  77.112  1.00 22.85           H  
ATOM    453  HA  VAL A  39     -14.005  31.157  77.367  1.00 22.24           H  
ATOM    454  HB  VAL A  39     -14.010  31.886  75.115  1.00 25.19           H  
ATOM    455 HG11 VAL A  39     -12.573  33.680  75.263  1.00 23.21           H  
ATOM    456 HG12 VAL A  39     -13.333  33.466  76.642  1.00 23.21           H  
ATOM    457 HG13 VAL A  39     -11.828  32.983  76.481  1.00 23.21           H  
ATOM    458 HG21 VAL A  39     -12.095  31.871  73.827  1.00 21.06           H  
ATOM    459 HG22 VAL A  39     -11.319  31.104  74.982  1.00 21.06           H  
ATOM    460 HG23 VAL A  39     -12.506  30.384  74.209  1.00 21.06           H  
ATOM    461  N   GLY A  40     -15.181  29.505  75.815  1.00 20.37           N  
ANISOU  461  N   GLY A  40     3096   2638   2008    978    500     80       N  
ATOM    462  CA  GLY A  40     -15.797  28.381  75.151  1.00 21.08           C  
ANISOU  462  CA  GLY A  40     3072   2754   2183    895    523    167       C  
ATOM    463  C   GLY A  40     -16.405  27.352  76.085  1.00 19.17           C  
ANISOU  463  C   GLY A  40     2796   2581   1906    893    646    244       C  
ATOM    464  O   GLY A  40     -16.574  27.577  77.299  1.00 20.17           O  
ANISOU  464  O   GLY A  40     2976   2760   1930    978    739    237       O  
ATOM    465  H   GLY A  40     -15.698  30.185  75.911  1.00 24.45           H  
ATOM    466  HA2 GLY A  40     -16.499  28.707  74.566  1.00 25.30           H  
ATOM    467  HA3 GLY A  40     -15.132  27.934  74.605  1.00 25.30           H  
ATOM    468  N   ASN A  41     -16.783  26.229  75.483  1.00 18.99           N  
ANISOU  468  N   ASN A  41     2687   2558   1972    796    646    321       N  
ATOM    469  CA  ASN A  41     -17.443  25.149  76.215  1.00 20.00           C  
ANISOU  469  CA  ASN A  41     2763   2734   2101    766    759    419       C  
ATOM    470  C   ASN A  41     -16.375  24.261  76.812  1.00 20.15           C  
ANISOU  470  C   ASN A  41     2898   2728   2030    735    744    446       C  
ATOM    471  O   ASN A  41     -16.107  23.175  76.305  1.00 20.75           O  
ANISOU  471  O   ASN A  41     2961   2756   2168    642    700    492       O  
ATOM    472  CB  ASN A  41     -18.360  24.364  75.289  1.00 20.21           C  
ANISOU  472  CB  ASN A  41     2642   2752   2285    667    748    484       C  
ATOM    473  CG  ASN A  41     -19.209  23.354  76.024  1.00 21.58           C  
ANISOU  473  CG  ASN A  41     2737   2971   2491    625    875    600       C  
ATOM    474  ND2 ASN A  41     -19.883  22.499  75.268  1.00 27.42           N  
ANISOU  474  ND2 ASN A  41     3357   3684   3376    514    848    657       N  
ATOM    475  OD1 ASN A  41     -19.251  23.329  77.250  1.00 26.28           O  
ANISOU  475  OD1 ASN A  41     3383   3623   2980    685    993    641       O  
ATOM    476  H   ASN A  41     -16.668  26.066  74.647  1.00 22.79           H  
ATOM    477  HA  ASN A  41     -17.975  25.521  76.936  1.00 24.00           H  
ATOM    478  HB2 ASN A  41     -18.954  24.981  74.834  1.00 24.25           H  
ATOM    479  HB3 ASN A  41     -17.819  23.885  74.640  1.00 24.25           H  
ATOM    480 HD21 ASN A  41     -20.383  21.902  75.634  1.00 32.90           H  
ATOM    481 HD22 ASN A  41     -19.821  22.541  74.411  1.00 32.90           H  
ATOM    482  N   ALA A  42     -15.752  24.761  77.871  1.00 22.81           N  
ANISOU  482  N   ALA A  42     3353   3093   2220    820    768    407       N  
ATOM    483  CA  ALA A  42     -14.529  24.177  78.405  1.00 21.99           C  
ANISOU  483  CA  ALA A  42     3372   2965   2018    811    717    411       C  
ATOM    484  C   ALA A  42     -14.423  24.453  79.883  1.00 24.39           C  
ANISOU  484  C   ALA A  42     3779   3338   2152    910    794    412       C  
ATOM    485  O   ALA A  42     -14.740  25.558  80.344  1.00 24.95           O  
ANISOU  485  O   ALA A  42     3874   3448   2156   1003    830    339       O  
ATOM    486  CB  ALA A  42     -13.336  24.742  77.693  1.00 18.37           C  
ANISOU  486  CB  ALA A  42     2968   2446   1564    800    574    316       C  
ATOM    487  H   ALA A  42     -16.023  25.452  78.305  1.00 27.37           H  
ATOM    488  HA  ALA A  42     -14.542  23.217  78.271  1.00 26.39           H  
ATOM    489  HB1 ALA A  42     -12.531  24.343  78.061  1.00 22.04           H  
ATOM    490  HB2 ALA A  42     -13.406  24.535  76.748  1.00 22.04           H  
ATOM    491  HB3 ALA A  42     -13.317  25.703  77.822  1.00 22.04           H  
ATOM    492  N   GLU A  43     -13.966  23.447  80.622  1.00 21.32           N  
ANISOU  492  N   GLU A  43     3458   2958   1683    896    815    492       N  
ATOM    493  CA  GLU A  43     -13.812  23.529  82.056  1.00 22.63           C  
ANISOU  493  CA  GLU A  43     3739   3200   1661    987    883    510       C  
ATOM    494  C   GLU A  43     -12.570  22.749  82.482  1.00 23.98           C  
ANISOU  494  C   GLU A  43     4020   3340   1751    974    793    540       C  
ATOM    495  O   GLU A  43     -12.388  21.591  82.083  1.00 25.62           O  
ANISOU  495  O   GLU A  43     4200   3492   2043    895    772    630       O  
ATOM    496  CB  GLU A  43     -15.072  22.969  82.731  1.00 30.43           C  
ANISOU  496  CB  GLU A  43     4664   4267   2631    995   1068    638       C  
ATOM    497  CG  GLU A  43     -14.993  22.753  84.204  1.00 40.17           C  
ANISOU  497  CG  GLU A  43     5999   5577   3687   1062   1139    685       C  
ATOM    498  CD  GLU A  43     -16.264  22.124  84.752  1.00 38.33           C  
ANISOU  498  CD  GLU A  43     5671   5413   3481   1038   1314    822       C  
ATOM    499  OE1 GLU A  43     -17.159  21.751  83.949  1.00 34.73           O  
ANISOU  499  OE1 GLU A  43     5076   4949   3169    971   1396    903       O  
ATOM    500  OE2 GLU A  43     -16.360  22.004  85.983  1.00 43.71           O1-
ANISOU  500  OE2 GLU A  43     6407   6157   4041   1080   1366    851       O1-
ATOM    501  H   GLU A  43     -13.733  22.686  80.297  1.00 25.58           H  
ATOM    502  HA  GLU A  43     -13.703  24.455  82.320  1.00 27.16           H  
ATOM    503  HB2 GLU A  43     -15.803  23.586  82.570  1.00 36.51           H  
ATOM    504  HB3 GLU A  43     -15.279  22.112  82.326  1.00 36.51           H  
ATOM    505  HG2 GLU A  43     -14.252  22.158  84.400  1.00 48.20           H  
ATOM    506  HG3 GLU A  43     -14.863  23.607  84.645  1.00 48.20           H  
ATOM    507  N   SER A  44     -11.714  23.396  83.268  1.00 23.59           N  
ANISOU  507  N   SER A  44     4095   3321   1548   1056    726    458       N  
ATOM    508  CA  SER A  44     -10.506  22.755  83.780  1.00 23.43           C  
ANISOU  508  CA  SER A  44     4153   3275   1473   1047    614    472       C  
ATOM    509  C   SER A  44      -9.523  22.386  82.662  1.00 21.38           C  
ANISOU  509  C   SER A  44     3871   2932   1322    985    487    452       C  
ATOM    510  O   SER A  44      -9.526  23.015  81.614  1.00 22.17           O  
ANISOU  510  O   SER A  44     3896   2989   1540    944    441    374       O  
ATOM    511  CB  SER A  44     -10.895  21.525  84.608  1.00 28.99           C  
ANISOU  511  CB  SER A  44     4867   4005   2144   1029    700    621       C  
ATOM    512  OG  SER A  44      -9.816  21.074  85.393  1.00 34.92           O  
ANISOU  512  OG  SER A  44     5701   4751   2815   1049    600    626       O  
ATOM    513  H   SER A  44     -11.810  24.213  83.520  1.00 28.31           H  
ATOM    514  HA  SER A  44     -10.054  23.376  84.373  1.00 28.11           H  
ATOM    515  HB2 SER A  44     -11.632  21.760  85.194  1.00 34.79           H  
ATOM    516  HB3 SER A  44     -11.165  20.813  84.007  1.00 34.79           H  
ATOM    517  HG  SER A  44     -10.046  20.401  85.839  1.00 41.90           H  
ATOM    518  N   ARG A  45      -8.670  21.396  82.919  1.00 23.51           N  
ANISOU  518  N   ARG A  45     4188   3175   1570    976    422    516       N  
ATOM    519  CA  ARG A  45      -7.586  21.044  82.006  1.00 21.59           C  
ANISOU  519  CA  ARG A  45     3910   2858   1434    930    294    480       C  
ATOM    520  C   ARG A  45      -7.973  19.908  81.051  1.00 19.90           C  
ANISOU  520  C   ARG A  45     3616   2567   1379    849    325    559       C  
ATOM    521  O   ARG A  45      -8.726  18.997  81.414  1.00 22.77           O  
ANISOU  521  O   ARG A  45     3983   2919   1751    827    417    679       O  
ATOM    522  CB  ARG A  45      -6.337  20.660  82.824  1.00 21.25           C  
ANISOU  522  CB  ARG A  45     3948   2826   1301    978    185    484       C  
ATOM    523  CG  ARG A  45      -5.739  21.856  83.570  1.00 27.33           C  
ANISOU  523  CG  ARG A  45     4762   3647   1976   1026    105    361       C  
ATOM    524  CD  ARG A  45      -4.474  21.501  84.342  1.00 43.46           C  
ANISOU  524  CD  ARG A  45     6848   5701   3964   1056    -19    354       C  
ATOM    525  NE  ARG A  45      -4.591  20.212  85.013  1.00 66.53           N  
ANISOU  525  NE  ARG A  45     9801   8622   6855   1065     23    484       N  
ATOM    526  CZ  ARG A  45      -5.244  20.010  86.153  1.00 74.36           C  
ANISOU  526  CZ  ARG A  45    10848   9667   7739   1094    106    546       C  
ATOM    527  NH1 ARG A  45      -5.855  21.015  86.770  1.00 78.24           N1+
ANISOU  527  NH1 ARG A  45    11368  10219   8139   1128    159    479       N1+
ATOM    528  NH2 ARG A  45      -5.289  18.791  86.674  1.00 68.96           N  
ANISOU  528  NH2 ARG A  45    10192   8971   7040   1092    136    678       N  
ATOM    529  H   ARG A  45      -8.699  20.906  83.626  1.00 28.21           H  
ATOM    530  HA  ARG A  45      -7.364  21.821  81.470  1.00 25.91           H  
ATOM    531  HB2 ARG A  45      -6.582  19.988  83.480  1.00 25.50           H  
ATOM    532  HB3 ARG A  45      -5.660  20.310  82.224  1.00 25.50           H  
ATOM    533  HG2 ARG A  45      -5.514  22.548  82.929  1.00 32.80           H  
ATOM    534  HG3 ARG A  45      -6.392  22.191  84.204  1.00 32.80           H  
ATOM    535  HD2 ARG A  45      -3.726  21.454  83.726  1.00 52.15           H  
ATOM    536  HD3 ARG A  45      -4.310  22.179  85.016  1.00 52.15           H  
ATOM    537  HE  ARG A  45      -4.211  19.535  84.644  1.00 79.83           H  
ATOM    538 HH11 ARG A  45      -5.829  21.806  86.434  1.00 93.88           H  
ATOM    539 HH12 ARG A  45      -6.276  20.875  87.507  1.00 93.88           H  
ATOM    540 HH21 ARG A  45      -4.894  18.138  86.277  1.00 82.76           H  
ATOM    541 HH22 ARG A  45      -5.710  18.654  87.411  1.00 82.76           H  
ATOM    542  N   TYR A  46      -7.446  19.978  79.824  1.00 18.49           N  
ANISOU  542  N   TYR A  46     3226   2497   1304   1100    420    350       N  
ATOM    543  CA  TYR A  46      -7.630  18.935  78.813  1.00 17.10           C  
ANISOU  543  CA  TYR A  46     2986   2289   1223   1011    470    419       C  
ATOM    544  C   TYR A  46      -6.268  18.441  78.359  1.00 18.82           C  
ANISOU  544  C   TYR A  46     3220   2464   1465    982    365    393       C  
ATOM    545  O   TYR A  46      -5.321  19.216  78.282  1.00 21.44           O  
ANISOU  545  O   TYR A  46     3569   2799   1778    996    246    306       O  
ATOM    546  CB  TYR A  46      -8.403  19.465  77.594  1.00 19.47           C  
ANISOU  546  CB  TYR A  46     3203   2596   1597    949    498    403       C  
ATOM    547  CG  TYR A  46      -9.796  19.899  77.971  1.00 16.98           C  
ANISOU  547  CG  TYR A  46     2843   2331   1277    981    608    438       C  
ATOM    548  CD1 TYR A  46     -10.016  21.136  78.555  1.00 17.93           C  
ANISOU  548  CD1 TYR A  46     2998   2480   1336   1065    585    372       C  
ATOM    549  CD2 TYR A  46     -10.895  19.080  77.730  1.00 16.40           C  
ANISOU  549  CD2 TYR A  46     2686   2271   1275    923    734    538       C  
ATOM    550  CE1 TYR A  46     -11.304  21.543  78.936  1.00 22.65           C  
ANISOU  550  CE1 TYR A  46     3549   3125   1931   1110    689    407       C  
ATOM    551  CE2 TYR A  46     -12.192  19.474  78.107  1.00 18.27           C  
ANISOU  551  CE2 TYR A  46     2857   2566   1520    954    836    577       C  
ATOM    552  CZ  TYR A  46     -12.386  20.705  78.693  1.00 20.92           C  
ANISOU  552  CZ  TYR A  46     3229   2935   1784   1055    815    512       C  
ATOM    553  OH  TYR A  46     -13.664  21.082  79.060  1.00 19.63           O  
ANISOU  553  OH  TYR A  46     2998   2830   1630   1098    918    554       O  
ATOM    554  H   TYR A  46      -6.966  20.636  79.550  1.00 22.19           H  
ATOM    555  HA  TYR A  46      -8.121  18.190  79.194  1.00 20.52           H  
ATOM    556  HB2 TYR A  46      -7.935  20.231  77.226  1.00 23.36           H  
ATOM    557  HB3 TYR A  46      -8.473  18.763  76.929  1.00 23.36           H  
ATOM    558  HD1 TYR A  46      -9.292  21.695  78.726  1.00 21.52           H  
ATOM    559  HD2 TYR A  46     -10.766  18.245  77.342  1.00 19.68           H  
ATOM    560  HE1 TYR A  46     -11.435  22.374  79.334  1.00 27.18           H  
ATOM    561  HE2 TYR A  46     -12.917  18.913  77.946  1.00 21.93           H  
ATOM    562  HH  TYR A  46     -14.212  20.481  78.852  1.00 23.56           H  
ATOM    563  N   VAL A  47      -6.185  17.161  78.043  1.00 17.16           N  
ANISOU  563  N   VAL A  47     2999   2209   1311    939    410    472       N  
ATOM    564  CA  VAL A  47      -4.979  16.584  77.469  1.00 17.07           C  
ANISOU  564  CA  VAL A  47     2991   2151   1345    918    326    457       C  
ATOM    565  C   VAL A  47      -4.674  17.160  76.083  1.00 18.94           C  
ANISOU  565  C   VAL A  47     3171   2374   1651    856    261    390       C  
ATOM    566  O   VAL A  47      -5.563  17.334  75.248  1.00 18.52           O  
ANISOU  566  O   VAL A  47     3044   2314   1677    778    308    377       O  
ATOM    567  CB  VAL A  47      -5.110  15.041  77.376  1.00 18.86           C  
ANISOU  567  CB  VAL A  47     3226   2305   1633    887    403    558       C  
ATOM    568  CG1 VAL A  47      -3.913  14.406  76.619  1.00 20.90           C  
ANISOU  568  CG1 VAL A  47     3481   2502   1957    877    327    539       C  
ATOM    569  CG2 VAL A  47      -5.241  14.453  78.752  1.00 20.53           C  
ANISOU  569  CG2 VAL A  47     3492   2531   1777    948    454    627       C  
ATOM    570  H   VAL A  47      -6.823  16.595  78.152  1.00 20.59           H  
ATOM    571  HA  VAL A  47      -4.228  16.785  78.049  1.00 20.49           H  
ATOM    572  HB  VAL A  47      -5.918  14.826  76.885  1.00 22.63           H  
ATOM    573 HG11 VAL A  47      -4.036  13.445  76.585  1.00 25.08           H  
ATOM    574 HG12 VAL A  47      -3.881  14.769  75.720  1.00 25.08           H  
ATOM    575 HG13 VAL A  47      -3.093  14.619  77.091  1.00 25.08           H  
ATOM    576 HG21 VAL A  47      -5.322  13.489  78.676  1.00 24.64           H  
ATOM    577 HG22 VAL A  47      -4.451  14.679  79.268  1.00 24.64           H  
ATOM    578 HG23 VAL A  47      -6.032  14.819  79.178  1.00 24.64           H  
ATOM    579  N   LEU A  48      -3.394  17.449  75.835  1.00 16.02           N  
ANISOU  579  N   LEU A  48     2798   2004   1285    869    145    331       N  
ATOM    580  CA  LEU A  48      -2.923  17.732  74.501  1.00 14.44           C  
ANISOU  580  CA  LEU A  48     2512   1783   1189    789     92    263       C  
ATOM    581  C   LEU A  48      -1.748  16.859  74.128  1.00 15.49           C  
ANISOU  581  C   LEU A  48     2631   1882   1373    796     50    270       C  
ATOM    582  O   LEU A  48      -0.972  16.388  74.986  1.00 18.16           O  
ANISOU  582  O   LEU A  48     3019   2224   1656    878     13    308       O  
ATOM    583  CB  LEU A  48      -2.509  19.178  74.344  1.00 19.33           C  
ANISOU  583  CB  LEU A  48     3112   2441   1790    785     -1    179       C  
ATOM    584  CG  LEU A  48      -1.260  19.634  75.112  1.00 19.36           C  
ANISOU  584  CG  LEU A  48     3155   2473   1729    846   -119    145       C  
ATOM    585  CD1 LEU A  48      -0.032  19.576  74.219  1.00 19.21           C  
ANISOU  585  CD1 LEU A  48     3055   2446   1797    802   -194    113       C  
ATOM    586  CD2 LEU A  48      -1.475  21.058  75.620  1.00 21.91           C  
ANISOU  586  CD2 LEU A  48     3511   2819   1997    859   -171     73       C  
ATOM    587  H   LEU A  48      -2.781  17.484  76.437  1.00 19.22           H  
ATOM    588  HA  LEU A  48      -3.639  17.556  73.870  1.00 17.32           H  
ATOM    589  HB2 LEU A  48      -2.341  19.343  73.403  1.00 23.19           H  
ATOM    590  HB3 LEU A  48      -3.245  19.736  74.639  1.00 23.19           H  
ATOM    591  HG  LEU A  48      -1.116  19.051  75.875  1.00 23.23           H  
ATOM    592 HD11 LEU A  48       0.741  19.868  74.727  1.00 23.05           H  
ATOM    593 HD12 LEU A  48       0.096  18.663  73.917  1.00 23.05           H  
ATOM    594 HD13 LEU A  48      -0.168  20.161  73.458  1.00 23.05           H  
ATOM    595 HD21 LEU A  48      -0.685  21.343  76.105  1.00 26.30           H  
ATOM    596 HD22 LEU A  48      -1.628  21.643  74.862  1.00 26.30           H  
ATOM    597 HD23 LEU A  48      -2.247  21.070  76.208  1.00 26.30           H  
ATOM    598  N   THR A  49      -1.635  16.657  72.825  1.00 16.59           N  
ANISOU  598  N   THR A  49     2701   1991   1610    720     57    233       N  
ATOM    599  CA ATHR A  49      -0.469  15.987  72.252  0.54 13.33           C  
ANISOU  599  CA ATHR A  49     2259   1553   1254    733     24    222       C  
ATOM    600  CA BTHR A  49      -0.498  15.980  72.254  0.46 16.34           C  
ANISOU  600  CA BTHR A  49     2641   1932   1634    732     26    222       C  
ATOM    601  C   THR A  49      -0.155  16.638  70.929  1.00 13.31           C  
ANISOU  601  C   THR A  49     2175   1571   1312    661     -4    152       C  
ATOM    602  O   THR A  49      -1.030  17.178  70.235  1.00 13.91           O  
ANISOU  602  O   THR A  49     2224   1655   1405    589     21    125       O  
ATOM    603  CB ATHR A  49      -0.652  14.462  72.024  0.54 18.73           C  
ANISOU  603  CB ATHR A  49     2975   2149   1992    734    102    270       C  
ATOM    604  CB BTHR A  49      -0.780  14.502  72.054  0.46 20.22           C  
ANISOU  604  CB BTHR A  49     3166   2339   2178    729    106    271       C  
ATOM    605  CG2ATHR A  49      -0.823  13.713  73.347  0.54 28.68           C  
ANISOU  605  CG2ATHR A  49     4322   3381   3193    812    136    364       C  
ATOM    606  CG2BTHR A  49       0.481  13.789  71.726  0.46 12.54           C  
ANISOU  606  CG2BTHR A  49     2180   1338   1248    782     77    266       C  
ATOM    607  OG1ATHR A  49      -1.776  14.219  71.163  0.54 15.46           O  
ANISOU  607  OG1ATHR A  49     2541   1697   1634    636    169    253       O  
ATOM    608  OG1BTHR A  49      -1.337  13.953  73.257  0.46 32.03           O  
ANISOU  608  OG1BTHR A  49     4740   3813   3617    780    155    358       O  
ATOM    609  H  ATHR A  49      -2.222  16.898  72.244  0.54 19.91           H  
ATOM    610  H  BTHR A  49      -2.218  16.909  72.245  0.46 19.91           H  
ATOM    611  HA ATHR A  49       0.291  16.114  72.841  0.54 16.00           H  
ATOM    612  HA BTHR A  49       0.264  16.070  72.848  0.46 19.60           H  
ATOM    613  HB ATHR A  49       0.146  14.116  71.594  0.54 22.47           H  
ATOM    614  HB BTHR A  49      -1.404  14.384  71.320  0.46 24.27           H  
ATOM    615  HG1ATHR A  49      -1.872  13.394  71.041  0.54 18.55           H  
ATOM    616  HG1BTHR A  49      -0.797  14.047  73.893  0.46 38.43           H  
ATOM    617 HG21ATHR A  49      -0.935  12.765  73.179  0.54 34.41           H  
ATOM    618 HG21BTHR A  49       0.303  12.844  71.598  0.46 15.05           H  
ATOM    619 HG22ATHR A  49      -0.041  13.845  73.906  0.54 34.41           H  
ATOM    620 HG22BTHR A  49       0.864  14.152  70.912  0.46 15.05           H  
ATOM    621 HG23ATHR A  49      -1.605  14.045  73.816  0.54 34.41           H  
ATOM    622 HG23BTHR A  49       1.118  13.895  72.450  0.46 15.05           H  
ATOM    623  N   GLY A  50       1.114  16.589  70.568  1.00 15.22           N  
ANISOU  623  N   GLY A  50     2371   1829   1584    685    -54    131       N  
ATOM    624  CA  GLY A  50       1.537  17.203  69.339  1.00 15.95           C  
ANISOU  624  CA  GLY A  50     2385   1950   1725    624    -71     80       C  
ATOM    625  C   GLY A  50       2.948  16.828  68.957  1.00 13.17           C  
ANISOU  625  C   GLY A  50     1973   1616   1416    665    -96     74       C  
ATOM    626  O   GLY A  50       3.519  15.893  69.493  1.00 15.64           O  
ANISOU  626  O   GLY A  50     2306   1904   1733    745    -94    107       O  
ATOM    627  H   GLY A  50       1.742  16.208  71.015  1.00 18.27           H  
ATOM    628  HA2 GLY A  50       0.943  16.932  68.621  1.00 19.14           H  
ATOM    629  HA3 GLY A  50       1.490  18.168  69.428  1.00 19.14           H  
ATOM    630  N   ARG A  51       3.493  17.583  67.999  1.00 14.16           N  
ANISOU  630  N   ARG A  51     2018   1786   1575    615   -113     41       N  
ATOM    631  CA  ARG A  51       4.833  17.324  67.468  1.00 12.93           C  
ANISOU  631  CA  ARG A  51     1778   1666   1469    648   -119     39       C  
ATOM    632  C   ARG A  51       5.524  18.656  67.210  1.00 15.29           C  
ANISOU  632  C   ARG A  51     1987   2031   1791    593   -184     30       C  
ATOM    633  O   ARG A  51       4.852  19.650  66.914  1.00 13.62           O  
ANISOU  633  O   ARG A  51     1788   1821   1566    518   -195     15       O  
ATOM    634  CB  ARG A  51       4.767  16.542  66.161  1.00 16.94           C  
ANISOU  634  CB  ARG A  51     2280   2152   2005    638    -27     12       C  
ATOM    635  CG  ARG A  51       4.084  15.182  66.230  1.00 16.61           C  
ANISOU  635  CG  ARG A  51     2331   2021   1961    672     38     10       C  
ATOM    636  CD  ARG A  51       4.921  14.170  66.995  1.00 18.29           C  
ANISOU  636  CD  ARG A  51     2557   2198   2195    786     35     48       C  
ATOM    637  NE  ARG A  51       6.161  13.893  66.285  1.00 16.35           N  
ANISOU  637  NE  ARG A  51     2229   1989   1994    844     56     34       N  
ATOM    638  CZ  ARG A  51       7.170  13.212  66.792  1.00 16.02           C  
ANISOU  638  CZ  ARG A  51     2157   1944   1984    958     43     69       C  
ATOM    639  NH1 ARG A  51       7.084  12.710  68.028  1.00 19.68           N1+
ANISOU  639  NH1 ARG A  51     2682   2366   2430   1025      3    125       N1+
ATOM    640  NH2 ARG A  51       8.270  13.062  66.073  1.00 22.91           N  
ANISOU  640  NH2 ARG A  51     2936   2867   2903   1012     73     57       N  
ATOM    641  H   ARG A  51       3.102  18.257  67.636  1.00 16.99           H  
ATOM    642  HA  ARG A  51       5.353  16.818  68.112  1.00 15.52           H  
ATOM    643  HB2 ARG A  51       4.283  17.075  65.511  1.00 20.33           H  
ATOM    644  HB3 ARG A  51       5.672  16.395  65.848  1.00 20.33           H  
ATOM    645  HG2 ARG A  51       3.231  15.275  66.684  1.00 19.94           H  
ATOM    646  HG3 ARG A  51       3.949  14.846  65.330  1.00 19.94           H  
ATOM    647  HD2 ARG A  51       5.142  14.528  67.869  1.00 21.95           H  
ATOM    648  HD3 ARG A  51       4.426  13.341  67.083  1.00 21.95           H  
ATOM    649  HE  ARG A  51       6.241  14.192  65.483  1.00 19.62           H  
ATOM    650 HH11 ARG A  51       6.369  12.827  68.491  1.00 23.62           H  
ATOM    651 HH12 ARG A  51       7.741  12.264  68.358  1.00 23.62           H  
ATOM    652 HH21 ARG A  51       8.310  13.385  65.277  1.00 27.50           H  
ATOM    653 HH22 ARG A  51       8.929  12.608  66.386  1.00 27.50           H  
ATOM    654  N   TYR A  52       6.857  18.674  67.288  1.00 15.77           N  
ANISOU  654  N   TYR A  52     1952   2142   1898    628   -226     45       N  
ATOM    655  CA  TYR A  52       7.602  19.862  66.897  1.00 13.56           C  
ANISOU  655  CA  TYR A  52     1569   1920   1665    557   -277     45       C  
ATOM    656  C   TYR A  52       8.858  19.416  66.178  1.00 15.58           C  
ANISOU  656  C   TYR A  52     1699   2235   1987    591   -238     66       C  
ATOM    657  O   TYR A  52       9.300  18.265  66.321  1.00 17.17           O  
ANISOU  657  O   TYR A  52     1894   2432   2196    691   -203     77       O  
ATOM    658  CB  TYR A  52       7.953  20.746  68.123  1.00 14.38           C  
ANISOU  658  CB  TYR A  52     1668   2036   1762    545   -412     42       C  
ATOM    659  CG  TYR A  52       9.067  20.211  68.991  1.00 13.81           C  
ANISOU  659  CG  TYR A  52     1535   2006   1706    626   -489     64       C  
ATOM    660  CD1 TYR A  52       8.860  19.160  69.882  1.00 16.44           C  
ANISOU  660  CD1 TYR A  52     1948   2315   1983    733   -491     83       C  
ATOM    661  CD2 TYR A  52      10.358  20.718  68.892  1.00 20.15           C  
ANISOU  661  CD2 TYR A  52     2190   2878   2589    599   -559     78       C  
ATOM    662  CE1 TYR A  52       9.883  18.664  70.662  1.00 20.58           C  
ANISOU  662  CE1 TYR A  52     2417   2885   2518    821   -570    114       C  
ATOM    663  CE2 TYR A  52      11.394  20.211  69.668  1.00 18.44           C  
ANISOU  663  CE2 TYR A  52     1899   2714   2392    680   -642    103       C  
ATOM    664  CZ  TYR A  52      11.168  19.195  70.536  1.00 20.09           C  
ANISOU  664  CZ  TYR A  52     2196   2902   2535    796   -651    121       C  
ATOM    665  OH  TYR A  52      12.236  18.745  71.278  1.00 22.70           O  
ANISOU  665  OH  TYR A  52     2446   3295   2885    885   -744    155       O  
ATOM    666  H   TYR A  52       7.343  18.020  67.562  1.00 18.92           H  
ATOM    667  HA  TYR A  52       7.068  20.390  66.283  1.00 16.28           H  
ATOM    668  HB2 TYR A  52       8.223  21.621  67.805  1.00 17.26           H  
ATOM    669  HB3 TYR A  52       7.163  20.830  68.679  1.00 17.26           H  
ATOM    670  HD1 TYR A  52       8.008  18.797  69.967  1.00 19.72           H  
ATOM    671  HD2 TYR A  52      10.532  21.411  68.297  1.00 24.18           H  
ATOM    672  HE1 TYR A  52       9.723  17.965  71.253  1.00 24.70           H  
ATOM    673  HE2 TYR A  52      12.248  20.571  69.590  1.00 22.12           H  
ATOM    674  HH  TYR A  52      11.990  18.128  71.792  1.00 27.25           H  
ATOM    675  N   ASP A  53       9.437  20.347  65.426  1.00 15.79           N  
ANISOU  675  N   ASP A  53     1623   2313   2064    513   -237     79       N  
ATOM    676  CA  ASP A  53      10.736  20.134  64.776  1.00 19.51           C  
ANISOU  676  CA  ASP A  53     1945   2863   2607    538   -196    111       C  
ATOM    677  C   ASP A  53      11.890  20.140  65.796  1.00 19.08           C  
ANISOU  677  C   ASP A  53     1781   2858   2611    582   -306    137       C  
ATOM    678  O   ASP A  53      12.290  21.179  66.311  1.00 19.42           O  
ANISOU  678  O   ASP A  53     1764   2920   2693    504   -416    143       O  
ATOM    679  CB  ASP A  53      10.948  21.209  63.703  1.00 15.69           C  
ANISOU  679  CB  ASP A  53     1383   2420   2157    429   -157    135       C  
ATOM    680  CG  ASP A  53      12.265  21.072  62.980  1.00 18.81           C  
ANISOU  680  CG  ASP A  53     1609   2910   2626    448    -93    181       C  
ATOM    681  OD1 ASP A  53      12.997  20.065  63.181  1.00 19.44           O  
ANISOU  681  OD1 ASP A  53     1630   3025   2731    561    -68    185       O  
ATOM    682  OD2 ASP A  53      12.533  21.992  62.170  1.00 19.59           O1-
ANISOU  682  OD2 ASP A  53     1636   3049   2759    354    -59    220       O1-
ATOM    683  H   ASP A  53       9.097  21.121  65.271  1.00 18.95           H  
ATOM    684  HA  ASP A  53      10.731  19.269  64.336  1.00 23.42           H  
ATOM    685  HB2 ASP A  53      10.237  21.143  63.046  1.00 18.82           H  
ATOM    686  HB3 ASP A  53      10.928  22.083  64.125  1.00 18.82           H  
ATOM    687  N   SER A  54      12.444  18.970  66.091  1.00 18.20           N  
ANISOU  687  N   SER A  54     1644   2761   2509    709   -285    150       N  
ATOM    688  CA  SER A  54      13.453  18.876  67.143  1.00 20.26           C  
ANISOU  688  CA  SER A  54     1809   3075   2813    768   -405    180       C  
ATOM    689  C   SER A  54      14.872  19.123  66.624  1.00 22.41           C  
ANISOU  689  C   SER A  54     1860   3457   3197    763   -402    224       C  
ATOM    690  O   SER A  54      15.848  18.925  67.348  1.00 26.74           O  
ANISOU  690  O   SER A  54     2293   4070   3798    824   -496    255       O  
ATOM    691  CB  SER A  54      13.329  17.508  67.830  1.00 24.05           C  
ANISOU  691  CB  SER A  54     2375   3513   3251    919   -395    190       C  
ATOM    692  OG  SER A  54      13.403  16.440  66.909  1.00 26.33           O  
ANISOU  692  OG  SER A  54     2668   3780   3554   1005   -250    190       O  
ATOM    693  H   SER A  54      12.257  18.224  65.704  1.00 21.84           H  
ATOM    694  HA  SER A  54      13.265  19.555  67.809  1.00 24.31           H  
ATOM    695  HB2 SER A  54      14.050  17.416  68.473  1.00 28.86           H  
ATOM    696  HB3 SER A  54      12.475  17.466  68.288  1.00 28.86           H  
ATOM    697  HG  SER A  54      12.782  16.503  66.346  1.00 31.59           H  
ATOM    698  N   ALA A  55      14.989  19.558  65.372  1.00 21.65           N  
ANISOU  698  N   ALA A  55     1698   3393   3137    693   -291    235       N  
ATOM    699  CA  ALA A  55      16.262  19.989  64.798  1.00 21.15           C  
ANISOU  699  CA  ALA A  55     1412   3440   3183    660   -269    290       C  
ATOM    700  C   ALA A  55      16.020  21.179  63.874  1.00 23.71           C  
ANISOU  700  C   ALA A  55     1715   3768   3525    504   -221    305       C  
ATOM    701  O   ALA A  55      16.250  21.097  62.659  1.00 27.93           O  
ANISOU  701  O   ALA A  55     2192   4352   4067    504    -74    335       O  
ATOM    702  CB  ALA A  55      16.942  18.868  64.037  1.00 24.04           C  
ANISOU  702  CB  ALA A  55     1694   3865   3574    801   -125    313       C  
ATOM    703  H   ALA A  55      14.330  19.614  64.823  1.00 25.99           H  
ATOM    704  HA  ALA A  55      16.854  20.274  65.511  1.00 25.38           H  
ATOM    705  HB1 ALA A  55      17.780  19.197  63.674  1.00 28.84           H  
ATOM    706  HB2 ALA A  55      17.111  18.132  64.645  1.00 28.84           H  
ATOM    707  HB3 ALA A  55      16.361  18.577  63.317  1.00 28.84           H  
ATOM    708  N   PRO A  56      15.544  22.293  64.444  1.00 23.53           N  
ANISOU  708  N   PRO A  56     1750   3688   3501    379   -341    288       N  
ATOM    709  CA  PRO A  56      15.235  23.469  63.625  1.00 23.63           C  
ANISOU  709  CA  PRO A  56     1764   3681   3534    234   -303    311       C  
ATOM    710  C   PRO A  56      16.473  24.107  63.001  1.00 23.07           C  
ANISOU  710  C   PRO A  56     1471   3704   3591    151   -274    392       C  
ATOM    711  O   PRO A  56      17.596  23.817  63.386  1.00 27.28           O  
ANISOU  711  O   PRO A  56     1831   4322   4213    187   -318    423       O  
ATOM    712  CB  PRO A  56      14.580  24.421  64.624  1.00 24.20           C  
ANISOU  712  CB  PRO A  56     1946   3660   3589    147   -458    266       C  
ATOM    713  CG  PRO A  56      15.204  24.054  65.940  1.00 23.52           C  
ANISOU  713  CG  PRO A  56     1815   3599   3523    207   -605    242       C  
ATOM    714  CD  PRO A  56      15.358  22.553  65.886  1.00 26.12           C  
ANISOU  714  CD  PRO A  56     2143   3970   3810    373   -520    248       C  
ATOM    715  HA  PRO A  56      14.599  23.242  62.929  1.00 28.36           H  
ATOM    716  HB2 PRO A  56      14.785  25.339  64.387  1.00 29.04           H  
ATOM    717  HB3 PRO A  56      13.622  24.273  64.641  1.00 29.04           H  
ATOM    718  HG2 PRO A  56      16.068  24.486  66.026  1.00 28.22           H  
ATOM    719  HG3 PRO A  56      14.615  24.314  66.666  1.00 28.22           H  
ATOM    720  HD2 PRO A  56      16.141  22.274  66.385  1.00 31.34           H  
ATOM    721  HD3 PRO A  56      14.553  22.118  66.209  1.00 31.34           H  
ATOM    722  N   ALA A  57      16.235  24.948  62.004  1.00 24.23           N  
ANISOU  722  N   ALA A  57     1620   3842   3747     44   -191    437       N  
ATOM    723  CA  ALA A  57      17.275  25.755  61.391  1.00 23.47           C  
ANISOU  723  CA  ALA A  57     1325   3818   3775    -67   -156    531       C  
ATOM    724  C   ALA A  57      17.951  26.623  62.451  1.00 28.89           C  
ANISOU  724  C   ALA A  57     1906   4484   4588   -181   -348    532       C  
ATOM    725  O   ALA A  57      17.359  26.903  63.496  1.00 29.76           O  
ANISOU  725  O   ALA A  57     2146   4500   4661   -197   -498    456       O  
ATOM    726  CB  ALA A  57      16.671  26.624  60.276  1.00 31.88           C  
ANISOU  726  CB  ALA A  57     2461   4846   4808   -169    -55    582       C  
ATOM    727  H   ALA A  57      15.457  25.071  61.658  1.00 29.08           H  
ATOM    728  HA  ALA A  57      17.945  25.173  60.998  1.00 28.17           H  
ATOM    729  HB1 ALA A  57      17.375  27.157  59.875  1.00 38.26           H  
ATOM    730  HB2 ALA A  57      16.272  26.046  59.607  1.00 38.26           H  
ATOM    731  HB3 ALA A  57      15.994  27.203  60.660  1.00 38.26           H  
ATOM    732  N   THR A  58      19.184  27.049  62.185  1.00 28.67           N  
ANISOU  732  N   THR A  58     1656   4539   4699   -261   -340    610       N  
ATOM    733  CA  THR A  58      19.940  27.840  63.146  1.00 32.69           C  
ANISOU  733  CA  THR A  58     2102   5014   5303   -370   -517    578       C  
ATOM    734  C   THR A  58      20.189  29.242  62.600  1.00 45.09           C  
ANISOU  734  C   THR A  58     3640   6524   6966   -562   -507    636       C  
ATOM    735  O   THR A  58      21.120  29.932  63.024  1.00 44.27           O  
ANISOU  735  O   THR A  58     3436   6418   6965   -667   -599    634       O  
ATOM    736  CB  THR A  58      21.287  27.176  63.492  1.00 36.53           C  
ANISOU  736  CB  THR A  58     2416   5615   5848   -295   -531    577       C  
ATOM    737  CG2 THR A  58      21.057  25.882  64.232  1.00 36.39           C  
ANISOU  737  CG2 THR A  58     2455   5628   5744   -107   -572    518       C  
ATOM    738  OG1 THR A  58      22.009  26.891  62.291  1.00 41.68           O  
ANISOU  738  OG1 THR A  58     2938   6363   6536   -269   -338    658       O  
ATOM    739  H   THR A  58      19.604  26.892  61.452  1.00 34.41           H  
ATOM    740  HA  THR A  58      19.426  27.922  63.964  1.00 39.22           H  
ATOM    741  HB  THR A  58      21.809  27.769  64.055  1.00 43.84           H  
ATOM    742  HG1 THR A  58      22.744  26.529  62.477  1.00 50.02           H  
ATOM    743 HG21 THR A  58      21.907  25.468  64.448  1.00 43.67           H  
ATOM    744 HG22 THR A  58      20.572  26.052  65.055  1.00 43.67           H  
ATOM    745 HG23 THR A  58      20.540  25.273  63.682  1.00 43.67           H  
ATOM    746  N   ASP A  59      19.341  29.645  61.658  1.00 30.43           N  
ANISOU  746  N   ASP A  59     1873   4619   5069   -604   -394    690       N  
ATOM    747  CA  ASP A  59      19.463  30.932  60.964  1.00 43.79           C  
ANISOU  747  CA  ASP A  59     3561   6243   6835   -769   -354    766       C  
ATOM    748  C   ASP A  59      18.532  32.004  61.518  1.00 47.29           C  
ANISOU  748  C   ASP A  59     4170   6513   7286   -877   -490    721       C  
ATOM    749  O   ASP A  59      18.302  33.022  60.870  1.00 52.94           O  
ANISOU  749  O   ASP A  59     4932   7143   8038   -990   -445    788       O  
ATOM    750  CB  ASP A  59      19.176  30.751  59.473  1.00 39.82           C  
ANISOU  750  CB  ASP A  59     3066   5800   6265   -737   -131    865       C  
ATOM    751  CG  ASP A  59      17.737  30.351  59.195  1.00 42.22           C  
ANISOU  751  CG  ASP A  59     3545   6066   6431   -660    -86    839       C  
ATOM    752  OD1 ASP A  59      16.998  29.998  60.152  1.00 34.55           O  
ANISOU  752  OD1 ASP A  59     2721   5020   5386   -589   -205    721       O  
ATOM    753  OD2 ASP A  59      17.348  30.372  58.010  1.00 44.30           O1-
ANISOU  753  OD2 ASP A  59     3860   6360   6613   -644     75    906       O1-
ATOM    754  H   ASP A  59      18.668  29.179  61.394  1.00 36.51           H  
ATOM    755  HA  ASP A  59      20.374  31.252  61.056  1.00 52.55           H  
ATOM    756  HB2 ASP A  59      19.348  31.589  59.015  1.00 47.79           H  
ATOM    757  HB3 ASP A  59      19.754  30.056  59.122  1.00 47.79           H  
ATOM    758  N   GLY A  60      17.987  31.764  62.706  1.00 39.25           N  
ANISOU  758  N   GLY A  60     3255   5437   6222   -828   -651    608       N  
ATOM    759  CA  GLY A  60      17.047  32.684  63.323  1.00 41.85           C  
ANISOU  759  CA  GLY A  60     3767   5598   6538   -899   -781    541       C  
ATOM    760  C   GLY A  60      15.584  32.408  63.000  1.00 38.70           C  
ANISOU  760  C   GLY A  60     3591   5138   5976   -793   -697    504       C  
ATOM    761  O   GLY A  60      14.699  33.106  63.495  1.00 39.87           O  
ANISOU  761  O   GLY A  60     3914   5148   6087   -814   -779    439       O  
ATOM    762  H   GLY A  60      18.150  31.064  63.178  1.00 47.10           H  
ATOM    763  HA2 GLY A  60      17.154  32.645  64.287  1.00 50.23           H  
ATOM    764  HA3 GLY A  60      17.253  33.587  63.034  1.00 50.23           H  
ATOM    765  N   SER A  61      15.323  31.395  62.183  1.00 25.67           N  
ANISOU  765  N   SER A  61     1939   3589   4225   -673   -535    537       N  
ATOM    766  CA  SER A  61      13.950  31.005  61.888  1.00 23.65           C  
ANISOU  766  CA  SER A  61     1882   3292   3813   -571   -463    495       C  
ATOM    767  C   SER A  61      13.291  30.378  63.100  1.00 21.82           C  
ANISOU  767  C   SER A  61     1778   3024   3489   -464   -565    374       C  
ATOM    768  O   SER A  61      13.950  29.808  63.971  1.00 23.75           O  
ANISOU  768  O   SER A  61     1952   3319   3754   -419   -650    331       O  
ATOM    769  CB  SER A  61      13.884  30.000  60.729  1.00 31.98           C  
ANISOU  769  CB  SER A  61     2908   4463   4781   -474   -278    544       C  
ATOM    770  OG  SER A  61      14.218  30.599  59.496  1.00 48.26           O  
ANISOU  770  OG  SER A  61     4897   6558   6881   -555   -158    662       O  
ATOM    771  H   SER A  61      15.920  30.918  61.788  1.00 30.80           H  
ATOM    772  HA  SER A  61      13.441  31.791  61.637  1.00 28.38           H  
ATOM    773  HB2 SER A  61      14.508  29.278  60.905  1.00 38.38           H  
ATOM    774  HB3 SER A  61      12.982  29.648  60.671  1.00 38.38           H  
ATOM    775  HG  SER A  61      14.998  30.907  59.528  1.00 57.91           H  
ATOM    776  N   GLY A  62      11.972  30.442  63.124  1.00 18.89           N  
ANISOU  776  N   GLY A  62     1590   2576   3012   -414   -549    329       N  
ATOM    777  CA  GLY A  62      11.222  29.810  64.186  1.00 17.62           C  
ANISOU  777  CA  GLY A  62     1556   2388   2752   -307   -614    231       C  
ATOM    778  C   GLY A  62      11.243  28.294  64.092  1.00 17.53           C  
ANISOU  778  C   GLY A  62     1524   2472   2664   -178   -532    220       C  
ATOM    779  O   GLY A  62      11.696  27.735  63.121  1.00 18.42           O  
ANISOU  779  O   GLY A  62     1546   2667   2785   -158   -415    275       O  
ATOM    780  H   GLY A  62      11.490  30.845  62.538  1.00 22.67           H  
ATOM    781  HA2 GLY A  62      11.594  30.070  65.043  1.00 21.15           H  
ATOM    782  HA3 GLY A  62      10.299  30.107  64.150  1.00 21.15           H  
ATOM    783  N   THR A  63      10.738  27.652  65.135  1.00 15.71           N  
ANISOU  783  N   THR A  63     1390   2223   2357    -86   -590    149       N  
ATOM    784  CA  THR A  63      10.658  26.203  65.241  1.00 16.73           C  
ANISOU  784  CA  THR A  63     1529   2411   2419     40   -527    135       C  
ATOM    785  C   THR A  63       9.209  25.782  65.029  1.00 15.35           C  
ANISOU  785  C   THR A  63     1508   2187   2137     94   -454    107       C  
ATOM    786  O   THR A  63       8.337  26.114  65.829  1.00 15.13           O  
ANISOU  786  O   THR A  63     1598   2094   2057    106   -512     62       O  
ATOM    787  CB  THR A  63      11.139  25.703  66.629  1.00 15.82           C  
ANISOU  787  CB  THR A  63     1410   2311   2291    109   -646     94       C  
ATOM    788  CG2 THR A  63      11.029  24.195  66.714  1.00 18.84           C  
ANISOU  788  CG2 THR A  63     1815   2731   2612    242   -573     94       C  
ATOM    789  OG1 THR A  63      12.499  26.082  66.850  1.00 19.41           O  
ANISOU  789  OG1 THR A  63     1702   2821   2853     54   -733    120       O  
ATOM    790  H   THR A  63      10.422  28.054  65.826  1.00 18.86           H  
ATOM    791  HA  THR A  63      11.206  25.793  64.554  1.00 20.08           H  
ATOM    792  HB  THR A  63      10.581  26.090  67.321  1.00 18.99           H  
ATOM    793  HG1 THR A  63      12.572  26.919  66.824  1.00 23.29           H  
ATOM    794 HG21 THR A  63      11.331  23.889  67.584  1.00 22.61           H  
ATOM    795 HG22 THR A  63      10.107  23.922  66.587  1.00 22.61           H  
ATOM    796 HG23 THR A  63      11.577  23.783  66.028  1.00 22.61           H  
ATOM    797  N   ALA A  64       8.959  25.044  63.958  1.00 13.83           N  
ANISOU  797  N   ALA A  64     1310   2032   1911    127   -328    129       N  
ATOM    798  CA  ALA A  64       7.600  24.656  63.605  1.00 14.44           C  
ANISOU  798  CA  ALA A  64     1513   2073   1902    158   -265    105       C  
ATOM    799  C   ALA A  64       7.045  23.624  64.572  1.00 14.57           C  
ANISOU  799  C   ALA A  64     1612   2062   1860    249   -280     62       C  
ATOM    800  O   ALA A  64       7.775  22.767  65.044  1.00 15.29           O  
ANISOU  800  O   ALA A  64     1663   2182   1964    316   -288     61       O  
ATOM    801  CB  ALA A  64       7.545  24.133  62.206  1.00 14.72           C  
ANISOU  801  CB  ALA A  64     1526   2158   1910    163   -143    128       C  
ATOM    802  H   ALA A  64       9.561  24.753  63.416  1.00 16.59           H  
ATOM    803  HA  ALA A  64       7.030  25.440  63.650  1.00 17.33           H  
ATOM    804  HB1 ALA A  64       6.631  23.883  61.998  1.00 17.67           H  
ATOM    805  HB2 ALA A  64       7.845  24.827  61.598  1.00 17.67           H  
ATOM    806  HB3 ALA A  64       8.124  23.358  62.136  1.00 17.67           H  
ATOM    807  N   LEU A  65       5.755  23.739  64.879  1.00 13.77           N  
ANISOU  807  N   LEU A  65     1623   1909   1700    254   -280     37       N  
ATOM    808  CA  LEU A  65       5.092  22.846  65.841  1.00 12.82           C  
ANISOU  808  CA  LEU A  65     1588   1759   1525    330   -283     12       C  
ATOM    809  C   LEU A  65       3.578  22.829  65.624  1.00 14.64           C  
ANISOU  809  C   LEU A  65     1907   1953   1703    322   -236      2       C  
ATOM    810  O   LEU A  65       3.035  23.687  64.935  1.00 14.07           O  
ANISOU  810  O   LEU A  65     1837   1875   1634    267   -228      9       O  
ATOM    811  CB  LEU A  65       5.425  23.245  67.299  1.00 15.28           C  
ANISOU  811  CB  LEU A  65     1926   2055   1824    359   -390     -5       C  
ATOM    812  CG  LEU A  65       5.236  24.716  67.688  1.00 24.18           C  
ANISOU  812  CG  LEU A  65     3081   3146   2961    300   -472    -27       C  
ATOM    813  CD1 LEU A  65       3.821  25.116  67.834  1.00 27.72           C  
ANISOU  813  CD1 LEU A  65     3630   3546   3354    308   -443    -43       C  
ATOM    814  CD2 LEU A  65       5.985  24.972  68.993  1.00 31.29           C  
ANISOU  814  CD2 LEU A  65     3987   4049   3852    326   -593    -55       C  
ATOM    815  H   LEU A  65       5.233  24.333  64.542  1.00 16.52           H  
ATOM    816  HA  LEU A  65       5.419  21.944  65.702  1.00 15.39           H  
ATOM    817  HB2 LEU A  65       4.861  22.721  67.890  1.00 18.33           H  
ATOM    818  HB3 LEU A  65       6.354  23.024  67.466  1.00 18.33           H  
ATOM    819  HG  LEU A  65       5.634  25.275  67.002  1.00 29.02           H  
ATOM    820 HD11 LEU A  65       3.782  26.053  68.079  1.00 33.26           H  
ATOM    821 HD12 LEU A  65       3.365  24.975  66.990  1.00 33.26           H  
ATOM    822 HD13 LEU A  65       3.411  24.575  68.527  1.00 33.26           H  
ATOM    823 HD21 LEU A  65       5.870  25.902  69.245  1.00 37.54           H  
ATOM    824 HD22 LEU A  65       5.623  24.394  69.683  1.00 37.54           H  
ATOM    825 HD23 LEU A  65       6.926  24.779  68.860  1.00 37.54           H  
ATOM    826  N   GLY A  66       2.905  21.841  66.212  1.00 13.23           N  
ANISOU  826  N   GLY A  66     1792   1751   1484    377   -205     -6       N  
ATOM    827  CA  GLY A  66       1.465  21.859  66.255  1.00 12.78           C  
ANISOU  827  CA  GLY A  66     1800   1667   1390    368   -171     -9       C  
ATOM    828  C   GLY A  66       1.019  20.946  67.362  1.00 12.74           C  
ANISOU  828  C   GLY A  66     1858   1635   1348    431   -154     -2       C  
ATOM    829  O   GLY A  66       1.776  20.052  67.808  1.00 12.89           O  
ANISOU  829  O   GLY A  66     1877   1651   1371    484   -155      9       O  
ATOM    830  H   GLY A  66       3.266  21.156  66.589  1.00 15.88           H  
ATOM    831  HA2 GLY A  66       1.145  22.758  66.430  1.00 15.34           H  
ATOM    832  HA3 GLY A  66       1.099  21.546  65.413  1.00 15.34           H  
ATOM    833  N   TRP A  67      -0.211  21.147  67.822  1.00 11.76           N  
ANISOU  833  N   TRP A  67     1784   1495   1191    435   -132      4       N  
ATOM    834  CA  TRP A  67      -0.781  20.225  68.788  1.00 12.02           C  
ANISOU  834  CA  TRP A  67     1875   1505   1188    486    -93     29       C  
ATOM    835  C   TRP A  67      -2.304  20.222  68.690  1.00 14.55           C  
ANISOU  835  C   TRP A  67     2209   1818   1499    461    -33     44       C  
ATOM    836  O   TRP A  67      -2.914  21.121  68.077  1.00 13.30           O  
ANISOU  836  O   TRP A  67     2024   1678   1353    423    -40     32       O  
ATOM    837  CB  TRP A  67      -0.324  20.568  70.228  1.00 13.46           C  
ANISOU  837  CB  TRP A  67     2109   1694   1312    558   -149     33       C  
ATOM    838  CG  TRP A  67      -0.879  21.875  70.807  1.00 11.59           C  
ANISOU  838  CG  TRP A  67     1908   1463   1031    567   -185      8       C  
ATOM    839  CD1 TRP A  67      -1.992  22.022  71.584  1.00 13.41           C  
ANISOU  839  CD1 TRP A  67     2197   1694   1204    609   -140     20       C  
ATOM    840  CD2 TRP A  67      -0.314  23.192  70.668  1.00 11.86           C  
ANISOU  840  CD2 TRP A  67     1927   1497   1083    539   -268    -35       C  
ATOM    841  CE2 TRP A  67      -1.149  24.075  71.362  1.00 12.81           C  
ANISOU  841  CE2 TRP A  67     2111   1603   1151    574   -272    -57       C  
ATOM    842  CE3 TRP A  67       0.818  23.710  70.002  1.00 13.14           C  
ANISOU  842  CE3 TRP A  67     2023   1663   1305    486   -333    -52       C  
ATOM    843  NE1 TRP A  67      -2.147  23.336  71.941  1.00 14.65           N  
ANISOU  843  NE1 TRP A  67     2385   1847   1333    624   -188    -22       N  
ATOM    844  CZ2 TRP A  67      -0.897  25.456  71.435  1.00 14.76           C  
ANISOU  844  CZ2 TRP A  67     2378   1822   1409    558   -347   -105       C  
ATOM    845  CZ3 TRP A  67       1.054  25.092  70.074  1.00 14.68           C  
ANISOU  845  CZ3 TRP A  67     2226   1835   1518    454   -407    -87       C  
ATOM    846  CH2 TRP A  67       0.196  25.930  70.784  1.00 14.71           C  
ANISOU  846  CH2 TRP A  67     2311   1805   1471    490   -417   -118       C  
ATOM    847  H   TRP A  67      -0.726  21.797  67.595  1.00 14.12           H  
ATOM    848  HA  TRP A  67      -0.470  19.329  68.584  1.00 14.43           H  
ATOM    849  HB2 TRP A  67      -0.603  19.849  70.817  1.00 16.16           H  
ATOM    850  HB3 TRP A  67       0.643  20.635  70.235  1.00 16.16           H  
ATOM    851  HD1 TRP A  67      -2.551  21.328  71.850  1.00 16.09           H  
ATOM    852  HE1 TRP A  67      -2.795  23.652  72.410  1.00 17.58           H  
ATOM    853  HE3 TRP A  67       1.385  23.153  69.519  1.00 15.76           H  
ATOM    854  HZ2 TRP A  67      -1.458  26.024  71.912  1.00 17.72           H  
ATOM    855  HZ3 TRP A  67       1.791  25.454  69.637  1.00 17.62           H  
ATOM    856  HH2 TRP A  67       0.381  26.841  70.818  1.00 17.65           H  
ATOM    857  N   THR A  68      -2.894  19.188  69.295  1.00 13.59           N  
ANISOU  857  N   THR A  68     2126   1673   1367    484     27     81       N  
ATOM    858  CA  THR A  68      -4.342  18.975  69.314  1.00 13.63           C  
ANISOU  858  CA  THR A  68     2124   1675   1379    455     93    110       C  
ATOM    859  C   THR A  68      -4.904  18.823  70.713  1.00 12.10           C  
ANISOU  859  C   THR A  68     1985   1485   1128    520    139    160       C  
ATOM    860  O   THR A  68      -4.304  18.195  71.568  1.00 14.94           O  
ANISOU  860  O   THR A  68     2400   1825   1450    576    141    189       O  
ATOM    861  CB  THR A  68      -4.729  17.670  68.524  1.00 13.37           C  
ANISOU  861  CB  THR A  68     2075   1600   1406    391    143    118       C  
ATOM    862  CG2 THR A  68      -6.257  17.497  68.444  1.00 15.76           C  
ANISOU  862  CG2 THR A  68     2343   1910   1735    338    199    149       C  
ATOM    863  OG1 THR A  68      -4.171  17.688  67.201  1.00 14.96           O  
ANISOU  863  OG1 THR A  68     2241   1805   1637    342    111     66       O  
ATOM    864  H   THR A  68      -2.459  18.577  69.716  1.00 16.31           H  
ATOM    865  HA  THR A  68      -4.781  19.729  68.890  1.00 16.35           H  
ATOM    866  HB  THR A  68      -4.372  16.904  69.000  1.00 16.05           H  
ATOM    867  HG1 THR A  68      -3.334  17.736  67.243  1.00 17.95           H  
ATOM    868 HG21 THR A  68      -6.474  16.688  67.954  1.00 18.91           H  
ATOM    869 HG22 THR A  68      -6.631  17.435  69.337  1.00 18.91           H  
ATOM    870 HG23 THR A  68      -6.654  18.257  67.989  1.00 18.91           H  
ATOM    871  N   VAL A  69      -6.070  19.427  70.942  1.00 12.72           N  
ANISOU  871  N   VAL A  69     2045   1594   1194    523    179    176       N  
ATOM    872  CA  VAL A  69      -6.904  19.167  72.116  1.00 13.86           C  
ANISOU  872  CA  VAL A  69     2225   1753   1287    577    259    237       C  
ATOM    873  C   VAL A  69      -8.239  18.649  71.618  1.00 14.71           C  
ANISOU  873  C   VAL A  69     2259   1867   1465    506    337    281       C  
ATOM    874  O   VAL A  69      -8.899  19.337  70.811  1.00 16.16           O  
ANISOU  874  O   VAL A  69     2369   2082   1688    467    321    256       O  
ATOM    875  CB  VAL A  69      -7.141  20.444  72.958  1.00 14.78           C  
ANISOU  875  CB  VAL A  69     2381   1912   1321    663    247    214       C  
ATOM    876  CG1 VAL A  69      -8.193  20.200  74.051  1.00 18.03           C  
ANISOU  876  CG1 VAL A  69     2819   2358   1675    724    357    282       C  
ATOM    877  CG2 VAL A  69      -5.841  20.914  73.586  1.00 18.16           C  
ANISOU  877  CG2 VAL A  69     2887   2334   1680    722    155    166       C  
ATOM    878  H   VAL A  69      -6.410  20.013  70.411  1.00 15.27           H  
ATOM    879  HA  VAL A  69      -6.490  18.491  72.675  1.00 16.63           H  
ATOM    880  HB  VAL A  69      -7.468  21.150  72.379  1.00 17.73           H  
ATOM    881 HG11 VAL A  69      -8.316  21.018  74.558  1.00 21.64           H  
ATOM    882 HG12 VAL A  69      -9.028  19.941  73.632  1.00 21.64           H  
ATOM    883 HG13 VAL A  69      -7.881  19.492  74.636  1.00 21.64           H  
ATOM    884 HG21 VAL A  69      -6.014  21.714  74.108  1.00 21.79           H  
ATOM    885 HG22 VAL A  69      -5.496  20.212  74.160  1.00 21.79           H  
ATOM    886 HG23 VAL A  69      -5.203  21.110  72.882  1.00 21.79           H  
ATOM    887  N   ALA A  70      -8.672  17.480  72.103  1.00 17.01           N  
ANISOU  887  N   ALA A  70     2561   2126   1774    488    417    352       N  
ATOM    888  CA  ALA A  70     -10.086  17.112  72.002  1.00 13.75           C  
ANISOU  888  CA  ALA A  70     2070   1733   1423    428    502    411       C  
ATOM    889  C   ALA A  70     -10.750  17.538  73.292  1.00 14.77           C  
ANISOU  889  C   ALA A  70     2221   1919   1473    521    590    475       C  
ATOM    890  O   ALA A  70     -10.275  17.177  74.363  1.00 16.36           O  
ANISOU  890  O   ALA A  70     2515   2109   1592    594    623    517       O  
ATOM    891  CB  ALA A  70     -10.260  15.618  71.768  1.00 17.34           C  
ANISOU  891  CB  ALA A  70     2521   2109   1958    338    546    459       C  
ATOM    892  H   ALA A  70      -8.175  16.893  72.487  1.00 20.41           H  
ATOM    893  HA  ALA A  70     -10.497  17.592  71.266  1.00 16.50           H  
ATOM    894  HB1 ALA A  70     -11.207  15.417  71.707  1.00 20.81           H  
ATOM    895  HB2 ALA A  70      -9.816  15.375  70.941  1.00 20.81           H  
ATOM    896  HB3 ALA A  70      -9.866  15.135  72.510  1.00 20.81           H  
ATOM    897  N   TRP A  71     -11.847  18.294  73.194  1.00 14.64           N  
ANISOU  897  N   TRP A  71     2119   1970   1473    529    630    484       N  
ATOM    898  CA  TRP A  71     -12.457  18.969  74.346  1.00 14.81           C  
ANISOU  898  CA  TRP A  71     2164   2059   1405    644    715    522       C  
ATOM    899  C   TRP A  71     -13.398  18.063  75.136  1.00 20.01           C  
ANISOU  899  C   TRP A  71     2790   2739   2073    635    862    645       C  
ATOM    900  O   TRP A  71     -14.555  18.399  75.421  1.00 19.04           O  
ANISOU  900  O   TRP A  71     2582   2690   1964    662    958    698       O  
ATOM    901  CB  TRP A  71     -13.168  20.239  73.846  1.00 16.88           C  
ANISOU  901  CB  TRP A  71     2347   2379   1687    676    696    478       C  
ATOM    902  CG  TRP A  71     -12.208  21.205  73.219  1.00 15.83           C  
ANISOU  902  CG  TRP A  71     2262   2215   1536    692    565    375       C  
ATOM    903  CD1 TRP A  71     -12.017  21.432  71.880  1.00 16.03           C  
ANISOU  903  CD1 TRP A  71     2228   2223   1641    608    475    329       C  
ATOM    904  CD2 TRP A  71     -11.305  22.073  73.908  1.00 16.64           C  
ANISOU  904  CD2 TRP A  71     2485   2302   1536    790    509    311       C  
ATOM    905  CE2 TRP A  71     -10.580  22.785  72.927  1.00 13.92           C  
ANISOU  905  CE2 TRP A  71     2135   1921   1231    749    392    237       C  
ATOM    906  CE3 TRP A  71     -11.022  22.302  75.262  1.00 16.18           C  
ANISOU  906  CE3 TRP A  71     2542   2257   1350    904    542    307       C  
ATOM    907  NE1 TRP A  71     -11.045  22.387  71.699  1.00 14.90           N  
ANISOU  907  NE1 TRP A  71     2152   2051   1458    646    380    254       N  
ATOM    908  CZ2 TRP A  71      -9.603  23.731  73.263  1.00 14.99           C  
ANISOU  908  CZ2 TRP A  71     2365   2025   1306    805    306    162       C  
ATOM    909  CZ3 TRP A  71     -10.053  23.240  75.588  1.00 20.26           C  
ANISOU  909  CZ3 TRP A  71     3159   2745   1793    964    442    218       C  
ATOM    910  CH2 TRP A  71      -9.356  23.939  74.590  1.00 16.14           C  
ANISOU  910  CH2 TRP A  71     2617   2178   1337    907    324    147       C  
ATOM    911  H   TRP A  71     -12.265  18.434  72.455  1.00 17.56           H  
ATOM    912  HA  TRP A  71     -11.750  19.249  74.948  1.00 17.77           H  
ATOM    913  HB2 TRP A  71     -13.829  19.993  73.180  1.00 20.25           H  
ATOM    914  HB3 TRP A  71     -13.596  20.681  74.596  1.00 20.25           H  
ATOM    915  HD1 TRP A  71     -12.475  21.001  71.196  1.00 19.24           H  
ATOM    916  HE1 TRP A  71     -10.763  22.676  70.940  1.00 17.88           H  
ATOM    917  HE3 TRP A  71     -11.476  21.838  75.927  1.00 19.42           H  
ATOM    918  HZ2 TRP A  71      -9.143  24.203  72.607  1.00 17.99           H  
ATOM    919  HZ3 TRP A  71      -9.855  23.401  76.482  1.00 24.31           H  
ATOM    920  HH2 TRP A  71      -8.711  24.562  74.839  1.00 19.37           H  
ATOM    921  N   LYS A  72     -12.840  16.915  75.520  1.00 16.96           N  
ANISOU  921  N   LYS A  72     2475   2287   1681    606    881    699       N  
ATOM    922  CA  LYS A  72     -13.424  15.998  76.481  1.00 19.94           C  
ANISOU  922  CA  LYS A  72     2867   2667   2044    611   1021    831       C  
ATOM    923  C   LYS A  72     -12.462  15.792  77.647  1.00 19.39           C  
ANISOU  923  C   LYS A  72     2939   2573   1857    712    985    825       C  
ATOM    924  O   LYS A  72     -11.270  15.535  77.439  1.00 21.57           O  
ANISOU  924  O   LYS A  72     3297   2790   2107    721    895    784       O  
ATOM    925  CB  LYS A  72     -13.717  14.647  75.818  1.00 21.47           C  
ANISOU  925  CB  LYS A  72     3001   2769   2386    456   1041    889       C  
ATOM    926  CG  LYS A  72     -14.238  13.566  76.781  1.00 23.32           C  
ANISOU  926  CG  LYS A  72     3249   2974   2637    436   1158   1020       C  
ATOM    927  CD  LYS A  72     -14.285  12.214  76.092  1.00 27.66           C  
ANISOU  927  CD  LYS A  72     3780   3397   3332    284   1171   1072       C  
ATOM    928  CE  LYS A  72     -14.774  11.091  77.014  1.00 38.46           C  
ANISOU  928  CE  LYS A  72     5160   4718   4734    250   1259   1186       C  
ATOM    929  NZ  LYS A  72     -13.824  10.767  78.122  1.00 40.68           N1+
ANISOU  929  NZ  LYS A  72     5589   4975   4891    371   1246   1207       N1+
ATOM    930  H   LYS A  72     -12.084  16.639  75.218  1.00 20.35           H  
ATOM    931  HA  LYS A  72     -14.255  16.365  76.822  1.00 23.93           H  
ATOM    932  HB2 LYS A  72     -14.389  14.778  75.131  1.00 25.76           H  
ATOM    933  HB3 LYS A  72     -12.899  14.315  75.416  1.00 25.76           H  
ATOM    934  HG2 LYS A  72     -13.644  13.501  77.545  1.00 27.98           H  
ATOM    935  HG3 LYS A  72     -15.136  13.795  77.069  1.00 27.98           H  
ATOM    936  HD2 LYS A  72     -14.890  12.265  75.336  1.00 33.19           H  
ATOM    937  HD3 LYS A  72     -13.393  11.984  75.788  1.00 33.19           H  
ATOM    938  HE2 LYS A  72     -15.616  11.359  77.414  1.00 46.15           H  
ATOM    939  HE3 LYS A  72     -14.901  10.286  76.487  1.00 46.15           H  
ATOM    940  HZ1 LYS A  72     -13.695  11.486  78.631  1.00 48.81           H  
ATOM    941  HZ2 LYS A  72     -14.156  10.112  78.624  1.00 48.81           H  
ATOM    942  HZ3 LYS A  72     -13.043  10.507  77.785  1.00 48.81           H  
ATOM    943  N   ASN A  73     -12.983  15.897  78.857  1.00 19.67           N  
ANISOU  943  N   ASN A  73     2992   2657   1825    788   1054    868       N  
ATOM    944  CA  ASN A  73     -12.237  15.509  80.044  1.00 20.46           C  
ANISOU  944  CA  ASN A  73     3210   2742   1821    872   1037    885       C  
ATOM    945  C   ASN A  73     -13.223  14.922  81.025  1.00 22.37           C  
ANISOU  945  C   ASN A  73     3428   3015   2056    881   1169    998       C  
ATOM    946  O   ASN A  73     -14.315  14.541  80.627  1.00 22.96           O  
ANISOU  946  O   ASN A  73     3390   3097   2235    793   1261   1069       O  
ATOM    947  CB  ASN A  73     -11.433  16.684  80.614  1.00 27.10           C  
ANISOU  947  CB  ASN A  73     4138   3623   2535    991    936    775       C  
ATOM    948  CG  ASN A  73     -12.291  17.863  81.056  1.00 22.55           C  
ANISOU  948  CG  ASN A  73     3538   3121   1909   1067    976    739       C  
ATOM    949  ND2 ASN A  73     -11.631  18.986  81.326  1.00 22.80           N  
ANISOU  949  ND2 ASN A  73     3642   3164   1857   1148    875    629       N  
ATOM    950  OD1 ASN A  73     -13.502  17.756  81.215  1.00 22.21           O  
ANISOU  950  OD1 ASN A  73     3414   3120   1903   1055   1092    811       O  
ATOM    951  H   ASN A  73     -13.774  16.193  79.020  1.00 23.61           H  
ATOM    952  HA  ASN A  73     -11.609  14.811  79.803  1.00 24.55           H  
ATOM    953  HB2 ASN A  73     -10.934  16.375  81.386  1.00 32.52           H  
ATOM    954  HB3 ASN A  73     -10.820  17.002  79.933  1.00 32.52           H  
ATOM    955 HD21 ASN A  73     -12.060  19.686  81.580  1.00 27.36           H  
ATOM    956 HD22 ASN A  73     -10.775  19.012  81.247  1.00 27.36           H  
ATOM    957  N   ASN A  74     -12.853  14.810  82.294  1.00 25.26           N  
ANISOU  957  N   ASN A  74     3893   3403   2304    980   1178   1021       N  
ATOM    958  CA  ASN A  74     -13.729  14.124  83.229  1.00 25.96           C  
ANISOU  958  CA  ASN A  74     3967   3517   2381    986   1311   1145       C  
ATOM    959  C   ASN A  74     -14.915  14.979  83.657  1.00 26.54           C  
ANISOU  959  C   ASN A  74     3972   3685   2425   1040   1402   1152       C  
ATOM    960  O   ASN A  74     -15.839  14.494  84.315  1.00 29.72           O  
ANISOU  960  O   ASN A  74     4335   4124   2835   1035   1529   1259       O  
ATOM    961  CB  ASN A  74     -12.931  13.671  84.447  1.00 31.60           C  
ANISOU  961  CB  ASN A  74     4812   4228   2968   1079   1294   1176       C  
ATOM    962  CG  ASN A  74     -11.984  12.524  84.118  1.00 48.62           C  
ANISOU  962  CG  ASN A  74     7015   6284   5175   1022   1239   1211       C  
ATOM    963  ND2 ASN A  74     -10.869  12.448  84.830  1.00 54.83           N  
ANISOU  963  ND2 ASN A  74     7910   7069   5852   1110   1157   1185       N  
ATOM    964  OD1 ASN A  74     -12.257  11.721  83.226  1.00 50.93           O  
ANISOU  964  OD1 ASN A  74     7245   6498   5607    901   1265   1258       O  
ATOM    965  H   ASN A  74     -12.122  15.114  82.631  1.00 30.32           H  
ATOM    966  HA  ASN A  74     -14.082  13.330  82.797  1.00 31.16           H  
ATOM    967  HB2 ASN A  74     -12.402  14.415  84.775  1.00 37.93           H  
ATOM    968  HB3 ASN A  74     -13.545  13.369  85.135  1.00 37.93           H  
ATOM    969 HD21 ASN A  74     -10.304  11.817  84.679  1.00 65.79           H  
ATOM    970 HD22 ASN A  74     -10.709  13.029  85.444  1.00 65.79           H  
ATOM    971  N   TYR A  75     -14.898  16.242  83.260  1.00 25.51           N  
ANISOU  971  N   TYR A  75     3829   3593   2270   1091   1340   1042       N  
ATOM    972  CA  TYR A  75     -15.897  17.198  83.700  1.00 26.51           C  
ANISOU  972  CA  TYR A  75     3911   3804   2358   1170   1411   1032       C  
ATOM    973  C   TYR A  75     -16.935  17.439  82.626  1.00 26.09           C  
ANISOU  973  C   TYR A  75     3693   3775   2445   1085   1454   1045       C  
ATOM    974  O   TYR A  75     -18.106  17.663  82.939  1.00 27.50           O  
ANISOU  974  O   TYR A  75     3781   4023   2645   1107   1561   1101       O  
ATOM    975  CB  TYR A  75     -15.220  18.511  84.102  1.00 29.21           C  
ANISOU  975  CB  TYR A  75     4360   4162   2574   1295   1310    901       C  
ATOM    976  CG  TYR A  75     -14.236  18.351  85.237  1.00 26.97           C  
ANISOU  976  CG  TYR A  75     4229   3871   2148   1380   1257    882       C  
ATOM    977  CD1 TYR A  75     -14.678  18.251  86.551  1.00 34.37           C  
ANISOU  977  CD1 TYR A  75     5223   4865   2972   1474   1350    941       C  
ATOM    978  CD2 TYR A  75     -12.875  18.295  85.002  1.00 34.53           C  
ANISOU  978  CD2 TYR A  75     5265   4773   3082   1370   1116    808       C  
ATOM    979  CE1 TYR A  75     -13.788  18.104  87.596  1.00 40.74           C  
ANISOU  979  CE1 TYR A  75     6166   5674   3638   1554   1297    925       C  
ATOM    980  CE2 TYR A  75     -11.973  18.138  86.048  1.00 37.28           C  
ANISOU  980  CE2 TYR A  75     5737   5124   3304   1446   1060    792       C  
ATOM    981  CZ  TYR A  75     -12.437  18.050  87.338  1.00 38.39           C  
ANISOU  981  CZ  TYR A  75     5938   5323   3327   1538   1147    849       C  
ATOM    982  OH  TYR A  75     -11.553  17.893  88.386  1.00 50.15           O  
ANISOU  982  OH  TYR A  75     7550   6825   4680   1616   1087    836       O  
ATOM    983  H   TYR A  75     -14.309  16.574  82.728  1.00 30.61           H  
ATOM    984  HA  TYR A  75     -16.351  16.844  84.481  1.00 31.81           H  
ATOM    985  HB2 TYR A  75     -14.739  18.864  83.337  1.00 35.05           H  
ATOM    986  HB3 TYR A  75     -15.901  19.143  84.384  1.00 35.05           H  
ATOM    987  HD1 TYR A  75     -15.590  18.289  86.730  1.00 41.25           H  
ATOM    988  HD2 TYR A  75     -12.558  18.356  84.130  1.00 41.44           H  
ATOM    989  HE1 TYR A  75     -14.099  18.038  88.470  1.00 48.88           H  
ATOM    990  HE2 TYR A  75     -11.060  18.103  85.876  1.00 44.74           H  
ATOM    991  HH  TYR A  75     -10.764  17.876  88.096  1.00 60.18           H  
ATOM    992  N   ARG A  76     -16.523  17.421  81.359  1.00 25.58           N  
ANISOU  992  N   ARG A  76     3583   3663   2474    993   1370    995       N  
ATOM    993  CA  ARG A  76     -17.492  17.591  80.295  1.00 25.32           C  
ANISOU  993  CA  ARG A  76     3385   3660   2577    905   1400   1010       C  
ATOM    994  C   ARG A  76     -16.921  17.292  78.924  1.00 27.85           C  
ANISOU  994  C   ARG A  76     3670   3919   2993    789   1312    969       C  
ATOM    995  O   ARG A  76     -15.721  17.091  78.761  1.00 23.42           O  
ANISOU  995  O   ARG A  76     3218   3292   2387    790   1224    919       O  
ATOM    996  CB  ARG A  76     -18.039  19.006  80.294  1.00 39.08           C  
ANISOU  996  CB  ARG A  76     5093   5472   4284   1009   1395    943       C  
ATOM    997  CG  ARG A  76     -17.021  20.028  79.914  1.00 31.41           C  
ANISOU  997  CG  ARG A  76     4221   4467   3246   1071   1263    812       C  
ATOM    998  CD  ARG A  76     -17.700  21.351  79.640  1.00 28.97           C  
ANISOU  998  CD  ARG A  76     3857   4207   2943   1147   1259    756       C  
ATOM    999  NE  ARG A  76     -17.971  22.107  80.852  1.00 29.89           N  
ANISOU  999  NE  ARG A  76     4057   4356   2942   1289   1300    736       N  
ATOM   1000  CZ  ARG A  76     -18.453  23.343  80.860  1.00 46.07           C  
ANISOU 1000  CZ  ARG A  76     6101   6432   4972   1383   1295    680       C  
ATOM   1001  NH1 ARG A  76     -18.731  23.944  79.714  1.00 44.57           N1+
ANISOU 1001  NH1 ARG A  76     5818   6242   4875   1352   1249    645       N1+
ATOM   1002  NH2 ARG A  76     -18.658  23.967  82.014  1.00 35.74           N  
ANISOU 1002  NH2 ARG A  76     4884   5147   3548   1511   1337    659       N  
ATOM   1003  H   ARG A  76     -15.710  17.313  81.099  1.00 30.70           H  
ATOM   1004  HA  ARG A  76     -18.233  16.985  80.447  1.00 30.39           H  
ATOM   1005  HB2 ARG A  76     -18.769  19.061  79.657  1.00 46.90           H  
ATOM   1006  HB3 ARG A  76     -18.360  19.221  81.184  1.00 46.90           H  
ATOM   1007  HG2 ARG A  76     -16.393  20.148  80.643  1.00 37.69           H  
ATOM   1008  HG3 ARG A  76     -16.561  19.745  79.109  1.00 37.69           H  
ATOM   1009  HD2 ARG A  76     -17.126  21.889  79.073  1.00 34.76           H  
ATOM   1010  HD3 ARG A  76     -18.546  21.186  79.195  1.00 34.76           H  
ATOM   1011  HE  ARG A  76     -17.897  21.699  81.606  1.00 35.86           H  
ATOM   1012 HH11 ARG A  76     -18.593  23.536  78.969  1.00 53.49           H  
ATOM   1013 HH12 ARG A  76     -19.047  24.745  79.713  1.00 53.49           H  
ATOM   1014 HH21 ARG A  76     -18.480  23.570  82.755  1.00 42.89           H  
ATOM   1015 HH22 ARG A  76     -18.978  24.766  82.020  1.00 42.89           H  
ATOM   1016  N   ASN A  77     -17.809  17.306  77.940  1.00 22.29           N  
ANISOU 1016  N   ASN A  77     2805   3246   2420    695   1333    991       N  
ATOM   1017  CA  ASN A  77     -17.453  16.960  76.570  1.00 20.98           C  
ANISOU 1017  CA  ASN A  77     2584   3032   2357    570   1262    963       C  
ATOM   1018  C   ASN A  77     -18.166  17.885  75.601  1.00 20.61           C  
ANISOU 1018  C   ASN A  77     2392   3058   2380    561   1234    923       C  
ATOM   1019  O   ASN A  77     -19.392  17.913  75.568  1.00 23.42           O  
ANISOU 1019  O   ASN A  77     2597   3480   2820    530   1295    978       O  
ATOM   1020  CB  ASN A  77     -17.822  15.505  76.301  1.00 21.81           C  
ANISOU 1020  CB  ASN A  77     2626   3071   2589    408   1309   1056       C  
ATOM   1021  CG  ASN A  77     -17.295  15.008  74.971  1.00 21.79           C  
ANISOU 1021  CG  ASN A  77     2604   2988   2686    276   1219   1012       C  
ATOM   1022  ND2 ASN A  77     -17.497  13.722  74.720  1.00 24.64           N  
ANISOU 1022  ND2 ASN A  77     2939   3260   3165    130   1242   1075       N  
ATOM   1023  OD1 ASN A  77     -16.703  15.754  74.197  1.00 23.76           O  
ANISOU 1023  OD1 ASN A  77     2876   3237   2916    297   1088    891       O  
ATOM   1024  H   ASN A  77     -18.637  17.515  78.040  1.00 26.75           H  
ATOM   1025  HA  ASN A  77     -16.496  17.063  76.448  1.00 25.18           H  
ATOM   1026  HB2 ASN A  77     -17.445  14.948  77.000  1.00 26.17           H  
ATOM   1027  HB3 ASN A  77     -18.788  15.419  76.292  1.00 26.17           H  
ATOM   1028 HD21 ASN A  77     -17.221  13.379  73.981  1.00 29.57           H  
ATOM   1029 HD22 ASN A  77     -17.904  13.230  75.296  1.00 29.57           H  
ATOM   1030  N   ALA A  78     -17.397  18.653  74.829  1.00 19.17           N  
ANISOU 1030  N   ALA A  78     2255   2857   2170    587   1117    817       N  
ATOM   1031  CA  ALA A  78     -17.953  19.630  73.900  1.00 20.93           C  
ANISOU 1031  CA  ALA A  78     2364   3133   2455    591   1049    762       C  
ATOM   1032  C   ALA A  78     -18.122  19.057  72.483  1.00 21.59           C  
ANISOU 1032  C   ALA A  78     2341   3187   2677    419    943    738       C  
ATOM   1033  O   ALA A  78     -18.638  19.747  71.581  1.00 22.67           O  
ANISOU 1033  O   ALA A  78     2370   3373   2870    407    873    705       O  
ATOM   1034  CB  ALA A  78     -17.060  20.876  73.861  1.00 17.59           C  
ANISOU 1034  CB  ALA A  78     2063   2689   1932    706    952    651       C  
ATOM   1035  H   ALA A  78     -16.538  18.625  74.828  1.00 23.00           H  
ATOM   1036  HA  ALA A  78     -18.828  19.901  74.217  1.00 25.11           H  
ATOM   1037  HB1 ALA A  78     -17.440  21.517  73.240  1.00 21.11           H  
ATOM   1038  HB2 ALA A  78     -17.018  21.261  74.750  1.00 21.11           H  
ATOM   1039  HB3 ALA A  78     -16.172  20.618  73.568  1.00 21.11           H  
ATOM   1040  N   HIS A  79     -17.671  17.816  72.294  1.00 19.64           N  
ANISOU 1040  N   HIS A  79     2133   2853   2474    298    927    751       N  
ATOM   1041  CA  HIS A  79     -17.702  17.132  70.991  1.00 17.87           C  
ANISOU 1041  CA  HIS A  79     1844   2582   2363    135    822    709       C  
ATOM   1042  C   HIS A  79     -17.046  17.969  69.903  1.00 18.61           C  
ANISOU 1042  C   HIS A  79     1967   2674   2428    149    677    596       C  
ATOM   1043  O   HIS A  79     -17.639  18.244  68.844  1.00 21.54           O  
ANISOU 1043  O   HIS A  79     2226   3092   2864     84    601    571       O  
ATOM   1044  CB  HIS A  79     -19.130  16.803  70.573  1.00 20.24           C  
ANISOU 1044  CB  HIS A  79     1944   2950   2797     28    855    775       C  
ATOM   1045  CG  HIS A  79     -19.879  15.960  71.560  1.00 20.95           C  
ANISOU 1045  CG  HIS A  79     1978   3046   2938     -8   1010    906       C  
ATOM   1046  CD2 HIS A  79     -21.047  16.177  72.213  1.00 22.88           C  
ANISOU 1046  CD2 HIS A  79     2079   3395   3218     27   1139   1013       C  
ATOM   1047  ND1 HIS A  79     -19.432  14.725  71.974  1.00 23.08           N  
ANISOU 1047  ND1 HIS A  79     2338   3203   3227    -85   1054    949       N  
ATOM   1048  CE1 HIS A  79     -20.290  14.217  72.844  1.00 26.86           C  
ANISOU 1048  CE1 HIS A  79     2739   3713   3752   -106   1206   1085       C  
ATOM   1049  NE2 HIS A  79     -21.283  15.074  73.000  1.00 27.51           N  
ANISOU 1049  NE2 HIS A  79     2682   3930   3842    -40   1250   1113       N  
ATOM   1050  H   HIS A  79     -17.332  17.334  72.920  1.00 23.56           H  
ATOM   1051  HA  HIS A  79     -17.212  16.298  71.063  1.00 21.44           H  
ATOM   1052  HB2 HIS A  79     -19.621  17.632  70.460  1.00 24.29           H  
ATOM   1053  HB3 HIS A  79     -19.105  16.320  69.732  1.00 24.29           H  
ATOM   1054  HD1 HIS A  79     -18.706  14.345  71.712  1.00 27.69           H  
ATOM   1055  HD2 HIS A  79     -21.590  16.928  72.138  1.00 27.45           H  
ATOM   1056  HE1 HIS A  79     -20.213  13.392  73.266  1.00 32.23           H  
ATOM   1057  N   SER A  80     -15.827  18.385  70.192  1.00 18.54           N  
ANISOU 1057  N   SER A  80     2106   2619   2319    234    640    538       N  
ATOM   1058  CA  SER A  80     -15.083  19.274  69.329  1.00 14.66           C  
ANISOU 1058  CA  SER A  80     1655   2124   1793    259    522    448       C  
ATOM   1059  C   SER A  80     -13.608  19.053  69.550  1.00 14.45           C  
ANISOU 1059  C   SER A  80     1775   2017   1697    286    481    396       C  
ATOM   1060  O   SER A  80     -13.208  18.405  70.519  1.00 16.65           O  
ANISOU 1060  O   SER A  80     2132   2257   1939    317    542    432       O  
ATOM   1061  CB  SER A  80     -15.473  20.711  69.635  1.00 16.54           C  
ANISOU 1061  CB  SER A  80     1873   2428   1985    384    531    445       C  
ATOM   1062  OG  SER A  80     -15.085  21.035  70.944  1.00 19.74           O  
ANISOU 1062  OG  SER A  80     2381   2822   2295    504    600    456       O  
ATOM   1063  H   SER A  80     -15.400  18.159  70.904  1.00 22.25           H  
ATOM   1064  HA  SER A  80     -15.293  19.083  68.402  1.00 17.60           H  
ATOM   1065  HB2 SER A  80     -15.024  21.304  69.012  1.00 19.85           H  
ATOM   1066  HB3 SER A  80     -16.435  20.805  69.554  1.00 19.85           H  
ATOM   1067  HG  SER A  80     -15.298  21.828  71.118  1.00 23.68           H  
ATOM   1068  N   ALA A  81     -12.787  19.544  68.630  1.00 14.13           N  
ANISOU 1068  N   ALA A  81     1766   1960   1642    274    380    322       N  
ATOM   1069  CA  ALA A  81     -11.335  19.464  68.755  1.00 14.54           C  
ANISOU 1069  CA  ALA A  81     1931   1953   1640    303    335    273       C  
ATOM   1070  C   ALA A  81     -10.701  20.685  68.128  1.00 13.98           C  
ANISOU 1070  C   ALA A  81     1876   1896   1538    337    250    216       C  
ATOM   1071  O   ALA A  81     -11.151  21.164  67.092  1.00 15.93           O  
ANISOU 1071  O   ALA A  81     2057   2178   1817    297    205    203       O  
ATOM   1072  CB  ALA A  81     -10.806  18.232  68.096  1.00 15.29           C  
ANISOU 1072  CB  ALA A  81     2047   1986   1778    214    314    251       C  
ATOM   1073  H   ALA A  81     -13.050  19.935  67.910  1.00 16.96           H  
ATOM   1074  HA  ALA A  81     -11.092  19.440  69.694  1.00 17.45           H  
ATOM   1075  HB1 ALA A  81      -9.842  18.209  68.197  1.00 18.35           H  
ATOM   1076  HB2 ALA A  81     -11.202  17.454  68.519  1.00 18.35           H  
ATOM   1077  HB3 ALA A  81     -11.041  18.252  67.155  1.00 18.35           H  
ATOM   1078  N   THR A  82      -9.616  21.150  68.729  1.00 14.61           N  
ANISOU 1078  N   THR A  82     2043   1948   1560    403    222    188       N  
ATOM   1079  CA  THR A  82      -8.852  22.253  68.162  1.00 12.20           C  
ANISOU 1079  CA  THR A  82     1756   1638   1240    417    142    140       C  
ATOM   1080  C   THR A  82      -7.450  21.792  67.860  1.00 11.84           C  
ANISOU 1080  C   THR A  82     1753   1556   1188    391     96    105       C  
ATOM   1081  O   THR A  82      -6.830  21.111  68.681  1.00 13.12           O  
ANISOU 1081  O   THR A  82     1968   1691   1325    421    112    111       O  
ATOM   1082  CB  THR A  82      -8.780  23.440  69.128  1.00 14.74           C  
ANISOU 1082  CB  THR A  82     2135   1958   1510    516    135    126       C  
ATOM   1083  CG2 THR A  82      -7.980  24.596  68.530  1.00 12.90           C  
ANISOU 1083  CG2 THR A  82     1921   1698   1281    513     50     84       C  
ATOM   1084  OG1 THR A  82     -10.103  23.890  69.444  1.00 14.42           O  
ANISOU 1084  OG1 THR A  82     2051   1956   1473    564    194    160       O  
ATOM   1085  H   THR A  82      -9.300  20.844  69.468  1.00 17.53           H  
ATOM   1086  HA  THR A  82      -9.267  22.548  67.337  1.00 14.64           H  
ATOM   1087  HB  THR A  82      -8.337  23.158  69.944  1.00 17.69           H  
ATOM   1088  HG1 THR A  82     -10.067  24.541  69.973  1.00 17.31           H  
ATOM   1089 HG21 THR A  82      -7.947  25.335  69.157  1.00 15.48           H  
ATOM   1090 HG22 THR A  82      -7.074  24.306  68.336  1.00 15.48           H  
ATOM   1091 HG23 THR A  82      -8.397  24.897  67.708  1.00 15.48           H  
ATOM   1092  N   THR A  83      -6.942  22.203  66.701  1.00 12.28           N  
ANISOU 1092  N   THR A  83     1783   1617   1265    344     43     78       N  
ATOM   1093  CA  THR A  83      -5.530  22.043  66.395  1.00 11.48           C  
ANISOU 1093  CA  THR A  83     1707   1495   1161    333      3     49       C  
ATOM   1094  C   THR A  83      -4.911  23.423  66.220  1.00 13.07           C  
ANISOU 1094  C   THR A  83     1912   1695   1358    345    -56     35       C  
ATOM   1095  O   THR A  83      -5.488  24.282  65.583  1.00 13.80           O  
ANISOU 1095  O   THR A  83     1980   1802   1462    331    -71     46       O  
ATOM   1096  CB  THR A  83      -5.252  21.229  65.132  1.00 12.32           C  
ANISOU 1096  CB  THR A  83     1783   1607   1290    266      6     31       C  
ATOM   1097  CG2 THR A  83      -5.903  19.841  65.196  1.00 17.76           C  
ANISOU 1097  CG2 THR A  83     2474   2273   2000    235     56     37       C  
ATOM   1098  OG1 THR A  83      -5.728  21.920  63.969  1.00 13.95           O  
ANISOU 1098  OG1 THR A  83     1947   1853   1499    224    -20     31       O  
ATOM   1099  H   THR A  83      -7.398  22.577  66.076  1.00 14.73           H  
ATOM   1100  HA  THR A  83      -5.090  21.606  67.140  1.00 13.78           H  
ATOM   1101  HB  THR A  83      -4.294  21.102  65.048  1.00 14.78           H  
ATOM   1102  HG1 THR A  83      -5.571  21.466  63.280  1.00 16.74           H  
ATOM   1103 HG21 THR A  83      -5.710  19.347  64.384  1.00 21.31           H  
ATOM   1104 HG22 THR A  83      -5.555  19.347  65.955  1.00 21.31           H  
ATOM   1105 HG23 THR A  83      -6.864  19.930  65.291  1.00 21.31           H  
ATOM   1106  N   TRP A  84      -3.751  23.609  66.841  1.00 11.94           N  
ANISOU 1106  N   TRP A  84     1802   1530   1204    370    -94     16       N  
ATOM   1107  CA  TRP A  84      -2.919  24.804  66.694  1.00 12.04           C  
ANISOU 1107  CA  TRP A  84     1816   1527   1233    360   -159      1       C  
ATOM   1108  C   TRP A  84      -1.698  24.449  65.870  1.00 13.42           C  
ANISOU 1108  C   TRP A  84     1946   1718   1438    313   -173      1       C  
ATOM   1109  O   TRP A  84      -0.999  23.487  66.201  1.00 13.78           O  
ANISOU 1109  O   TRP A  84     1988   1768   1479    331   -164     -6       O  
ATOM   1110  CB  TRP A  84      -2.435  25.345  68.053  1.00 10.42           C  
ANISOU 1110  CB  TRP A  84     1671   1292    997    415   -209    -27       C  
ATOM   1111  CG  TRP A  84      -3.457  25.942  68.950  1.00 10.56           C  
ANISOU 1111  CG  TRP A  84     1746   1293    972    480   -194    -37       C  
ATOM   1112  CD1 TRP A  84      -3.685  27.275  69.168  1.00 12.60           C  
ANISOU 1112  CD1 TRP A  84     2045   1510   1233    503   -233    -62       C  
ATOM   1113  CD2 TRP A  84      -4.363  25.246  69.819  1.00 12.31           C  
ANISOU 1113  CD2 TRP A  84     1999   1535   1142    540   -127    -20       C  
ATOM   1114  CE2 TRP A  84      -5.096  26.220  70.525  1.00 14.09           C  
ANISOU 1114  CE2 TRP A  84     2277   1746   1331    608   -121    -40       C  
ATOM   1115  CE3 TRP A  84      -4.614  23.894  70.073  1.00 14.88           C  
ANISOU 1115  CE3 TRP A  84     2317   1884   1453    544    -64     14       C  
ATOM   1116  NE1 TRP A  84      -4.654  27.450  70.116  1.00 14.01           N  
ANISOU 1116  NE1 TRP A  84     2278   1689   1356    587   -191    -72       N  
ATOM   1117  CZ2 TRP A  84      -6.068  25.884  71.473  1.00 14.39           C  
ANISOU 1117  CZ2 TRP A  84     2348   1810   1309    684    -45    -21       C  
ATOM   1118  CZ3 TRP A  84      -5.581  23.557  71.015  1.00 12.16           C  
ANISOU 1118  CZ3 TRP A  84     2006   1557   1059    604      6     42       C  
ATOM   1119  CH2 TRP A  84      -6.294  24.540  71.707  1.00 15.05           C  
ANISOU 1119  CH2 TRP A  84     2413   1927   1380    675     21     27       C  
ATOM   1120  H   TRP A  84      -3.409  23.030  67.377  1.00 14.33           H  
ATOM   1121  HA  TRP A  84      -3.417  25.499  66.237  1.00 14.45           H  
ATOM   1122  HB2 TRP A  84      -2.022  24.614  68.538  1.00 12.50           H  
ATOM   1123  HB3 TRP A  84      -1.770  26.031  67.884  1.00 12.50           H  
ATOM   1124  HD1 TRP A  84      -3.227  27.966  68.746  1.00 15.12           H  
ATOM   1125  HE1 TRP A  84      -4.955  28.208  70.390  1.00 16.81           H  
ATOM   1126  HE3 TRP A  84      -4.130  23.232  69.634  1.00 17.86           H  
ATOM   1127  HZ2 TRP A  84      -6.552  26.539  71.922  1.00 17.26           H  
ATOM   1128  HZ3 TRP A  84      -5.756  22.661  71.188  1.00 14.60           H  
ATOM   1129  HH2 TRP A  84      -6.949  24.286  72.316  1.00 18.06           H  
ATOM   1130  N   SER A  85      -1.427  25.256  64.858  1.00 11.08           N  
ANISOU 1130  N   SER A  85     1615   1428   1168    264   -190     16       N  
ATOM   1131  CA  SER A  85      -0.268  25.118  63.980  1.00 12.17           C  
ANISOU 1131  CA  SER A  85     1699   1593   1333    221   -189     27       C  
ATOM   1132  C   SER A  85       0.522  26.421  64.024  1.00 11.49           C  
ANISOU 1132  C   SER A  85     1597   1480   1290    186   -247     41       C  
ATOM   1133  O   SER A  85      -0.052  27.500  63.877  1.00 12.99           O  
ANISOU 1133  O   SER A  85     1812   1634   1491    173   -269     57       O  
ATOM   1134  CB  SER A  85      -0.752  24.778  62.582  1.00 11.76           C  
ANISOU 1134  CB  SER A  85     1624   1584   1261    186   -141     44       C  
ATOM   1135  OG  SER A  85       0.337  24.582  61.707  1.00 16.23           O  
ANISOU 1135  OG  SER A  85     2143   2187   1837    158   -118     55       O  
ATOM   1136  H   SER A  85      -1.924  25.926  64.648  1.00 13.30           H  
ATOM   1137  HA  SER A  85       0.300  24.398  64.297  1.00 14.61           H  
ATOM   1138  HB2 SER A  85      -1.278  23.963  62.620  1.00 14.11           H  
ATOM   1139  HB3 SER A  85      -1.297  25.509  62.250  1.00 14.11           H  
ATOM   1140  HG  SER A  85       0.057  24.395  60.937  1.00 19.48           H  
ATOM   1141  N   GLY A  86       1.831  26.365  64.292  1.00 13.50           N  
ANISOU 1141  N   GLY A  86     1807   1742   1582    172   -278     37       N  
ATOM   1142  CA  GLY A  86       2.562  27.604  64.424  1.00 12.51           C  
ANISOU 1142  CA  GLY A  86     1661   1578   1513    120   -345     48       C  
ATOM   1143  C   GLY A  86       4.042  27.418  64.577  1.00 12.52           C  
ANISOU 1143  C   GLY A  86     1579   1610   1568     93   -377     53       C  
ATOM   1144  O   GLY A  86       4.605  26.396  64.144  1.00 13.52           O  
ANISOU 1144  O   GLY A  86     1647   1799   1691    114   -324     64       O  
ATOM   1145  H   GLY A  86       2.294  25.648  64.396  1.00 16.20           H  
ATOM   1146  HA2 GLY A  86       2.405  28.152  63.639  1.00 15.01           H  
ATOM   1147  HA3 GLY A  86       2.235  28.086  65.200  1.00 15.01           H  
ATOM   1148  N   GLN A  87       4.697  28.410  65.167  1.00 12.77           N  
ANISOU 1148  N   GLN A  87     1601   1596   1657     48   -467     42       N  
ATOM   1149  CA  GLN A  87       6.138  28.318  65.370  1.00 15.06           C  
ANISOU 1149  CA  GLN A  87     1787   1923   2013     12   -516     50       C  
ATOM   1150  C   GLN A  87       6.550  29.003  66.653  1.00 17.56           C  
ANISOU 1150  C   GLN A  87     2134   2186   2351     -1   -649     -5       C  
ATOM   1151  O   GLN A  87       5.976  30.021  67.026  1.00 16.19           O  
ANISOU 1151  O   GLN A  87     2048   1926   2177    -22   -700    -36       O  
ATOM   1152  CB  GLN A  87       6.911  28.908  64.191  1.00 17.40           C  
ANISOU 1152  CB  GLN A  87     1979   2241   2390    -80   -477    122       C  
ATOM   1153  CG  GLN A  87       6.625  30.344  63.823  1.00 17.29           C  
ANISOU 1153  CG  GLN A  87     2000   2142   2427   -164   -505    154       C  
ATOM   1154  CD  GLN A  87       7.390  30.780  62.573  1.00 17.30           C  
ANISOU 1154  CD  GLN A  87     1896   2178   2498   -252   -441    249       C  
ATOM   1155  NE2 GLN A  87       6.705  31.498  61.686  1.00 20.60           N  
ANISOU 1155  NE2 GLN A  87     2364   2558   2906   -282   -393    307       N  
ATOM   1156  OE1 GLN A  87       8.567  30.476  62.401  1.00 17.41           O  
ANISOU 1156  OE1 GLN A  87     1783   2261   2573   -285   -430    280       O  
ATOM   1157  H   GLN A  87       4.338  29.136  65.456  1.00 15.33           H  
ATOM   1158  HA  GLN A  87       6.382  27.382  65.444  1.00 18.07           H  
ATOM   1159  HB2 GLN A  87       7.858  28.849  64.393  1.00 20.88           H  
ATOM   1160  HB3 GLN A  87       6.719  28.370  63.407  1.00 20.88           H  
ATOM   1161  HG2 GLN A  87       5.676  30.444  63.646  1.00 20.75           H  
ATOM   1162  HG3 GLN A  87       6.891  30.919  64.556  1.00 20.75           H  
ATOM   1163 HE21 GLN A  87       5.880  31.690  61.835  1.00 24.73           H  
ATOM   1164 HE22 GLN A  87       7.087  31.769  60.965  1.00 24.73           H  
ATOM   1165  N   TYR A  88       7.537  28.409  67.310  1.00 15.42           N  
ANISOU 1165  N   TYR A  88     1795   1968   2094     21   -708    -19       N  
ATOM   1166  CA  TYR A  88       8.170  28.971  68.489  1.00 15.21           C  
ANISOU 1166  CA  TYR A  88     1778   1915   2087      1   -857    -75       C  
ATOM   1167  C   TYR A  88       9.285  29.901  68.068  1.00 24.15           C  
ANISOU 1167  C   TYR A  88     2790   3035   3351   -128   -921    -45       C  
ATOM   1168  O   TYR A  88      10.098  29.546  67.216  1.00 19.37           O  
ANISOU 1168  O   TYR A  88     2042   2502   2816   -163   -860     23       O  
ATOM   1169  CB  TYR A  88       8.727  27.846  69.388  1.00 17.01           C  
ANISOU 1169  CB  TYR A  88     1980   2219   2264     91   -900    -91       C  
ATOM   1170  CG  TYR A  88       9.770  28.252  70.382  1.00 16.64           C  
ANISOU 1170  CG  TYR A  88     1886   2186   2251     62  -1066   -132       C  
ATOM   1171  CD1 TYR A  88       9.410  28.670  71.651  1.00 21.00           C  
ANISOU 1171  CD1 TYR A  88     2569   2694   2718     96  -1180   -213       C  
ATOM   1172  CD2 TYR A  88      11.113  28.188  70.069  1.00 20.52           C  
ANISOU 1172  CD2 TYR A  88     2200   2745   2852      4  -1110    -91       C  
ATOM   1173  CE1 TYR A  88      10.338  29.035  72.575  1.00 21.77           C  
ANISOU 1173  CE1 TYR A  88     2634   2808   2831     68  -1350   -263       C  
ATOM   1174  CE2 TYR A  88      12.071  28.549  71.001  1.00 22.63           C  
ANISOU 1174  CE2 TYR A  88     2410   3035   3154    -30  -1283   -130       C  
ATOM   1175  CZ  TYR A  88      11.671  28.962  72.254  1.00 21.72           C  
ANISOU 1175  CZ  TYR A  88     2439   2870   2944      0  -1410   -221       C  
ATOM   1176  OH  TYR A  88      12.619  29.325  73.166  1.00 25.00           O  
ANISOU 1176  OH  TYR A  88     2816   3311   3371    -38  -1532   -259       O  
ATOM   1177  H   TYR A  88       7.868  27.649  67.080  1.00 18.50           H  
ATOM   1178  HA  TYR A  88       7.519  29.479  68.998  1.00 18.26           H  
ATOM   1179  HB2 TYR A  88       7.989  27.460  69.885  1.00 20.41           H  
ATOM   1180  HB3 TYR A  88       9.121  27.168  68.817  1.00 20.41           H  
ATOM   1181  HD1 TYR A  88       8.508  28.715  71.874  1.00 25.21           H  
ATOM   1182  HD2 TYR A  88      11.377  27.902  69.225  1.00 24.63           H  
ATOM   1183  HE1 TYR A  88      10.074  29.315  73.421  1.00 26.13           H  
ATOM   1184  HE2 TYR A  88      12.975  28.508  70.786  1.00 27.16           H  
ATOM   1185  HH  TYR A  88      13.386  29.230  72.837  1.00 30.00           H  
ATOM   1186  N   VAL A  89       9.341  31.076  68.693  1.00 18.88           N  
ANISOU 1186  N   VAL A  89     2180   2273   2719   -198  -1041    -99       N  
ATOM   1187  CA  VAL A  89      10.422  32.012  68.482  1.00 21.98           C  
ANISOU 1187  CA  VAL A  89     2462   2636   3254   -339  -1126    -78       C  
ATOM   1188  C   VAL A  89      11.034  32.342  69.844  1.00 22.33           C  
ANISOU 1188  C   VAL A  89     2526   2659   3298   -357  -1317   -172       C  
ATOM   1189  O   VAL A  89      10.334  32.787  70.745  1.00 26.90           O  
ANISOU 1189  O   VAL A  89     3268   3157   3794   -314  -1389   -265       O  
ATOM   1190  CB  VAL A  89       9.914  33.275  67.781  1.00 27.97           C  
ANISOU 1190  CB  VAL A  89     3281   3269   4076   -432  -1099    -51       C  
ATOM   1191  CG1 VAL A  89      11.073  34.165  67.405  1.00 37.43           C  
ANISOU 1191  CG1 VAL A  89     4347   4434   5441   -596  -1163     -2       C  
ATOM   1192  CG2 VAL A  89       9.088  32.891  66.540  1.00 31.79           C  
ANISOU 1192  CG2 VAL A  89     3778   3785   4518   -388   -924     31       C  
ATOM   1193  H   VAL A  89       8.749  31.351  69.254  1.00 22.65           H  
ATOM   1194  HA  VAL A  89      11.104  31.603  67.926  1.00 26.38           H  
ATOM   1195  HB  VAL A  89       9.339  33.766  68.388  1.00 33.56           H  
ATOM   1196 HG11 VAL A  89      10.731  34.958  66.963  1.00 44.92           H  
ATOM   1197 HG12 VAL A  89      11.553  34.415  68.210  1.00 44.92           H  
ATOM   1198 HG13 VAL A  89      11.662  33.679  66.806  1.00 44.92           H  
ATOM   1199 HG21 VAL A  89       8.774  33.700  66.108  1.00 38.15           H  
ATOM   1200 HG22 VAL A  89       9.650  32.387  65.931  1.00 38.15           H  
ATOM   1201 HG23 VAL A  89       8.333  32.350  66.819  1.00 38.15           H  
ATOM   1202  N   GLY A  90      12.325  32.084  70.006  1.00 30.52           N  
ANISOU 1202  N   GLY A  90     2698   4632   4264   -605  -1113   -907       N  
ATOM   1203  CA  GLY A  90      12.975  32.267  71.292  1.00 29.43           C  
ANISOU 1203  CA  GLY A  90     2630   4414   4139   -588  -1302   -904       C  
ATOM   1204  C   GLY A  90      13.423  33.694  71.575  1.00 30.49           C  
ANISOU 1204  C   GLY A  90     2851   4539   4194   -879  -1367   -834       C  
ATOM   1205  O   GLY A  90      12.978  34.625  70.912  1.00 39.56           O  
ANISOU 1205  O   GLY A  90     4095   5648   5288  -1073  -1299   -768       O  
ATOM   1206  H   GLY A  90      12.847  31.802  69.384  1.00 36.62           H  
ATOM   1207  HA2 GLY A  90      12.363  31.999  71.996  1.00 35.32           H  
ATOM   1208  HA3 GLY A  90      13.755  31.693  71.336  1.00 35.32           H  
ATOM   1209  N   GLY A  91      14.295  33.861  72.568  1.00 35.41           N  
ANISOU 1209  N   GLY A  91     3468   5167   4818   -903  -1517   -846       N  
ATOM   1210  CA  GLY A  91      14.849  35.167  72.900  1.00 38.10           C  
ANISOU 1210  CA  GLY A  91     3875   5539   5062  -1184  -1571   -816       C  
ATOM   1211  C   GLY A  91      14.150  35.851  74.061  1.00 35.13           C  
ANISOU 1211  C   GLY A  91     3865   4848   4634  -1115  -1651   -782       C  
ATOM   1212  O   GLY A  91      13.326  35.248  74.759  1.00 34.29           O  
ANISOU 1212  O   GLY A  91     3959   4554   4516   -909  -1688   -749       O  
ATOM   1213  H   GLY A  91      14.583  33.224  73.069  1.00 42.49           H  
ATOM   1214  HA2 GLY A  91      15.786  35.067  73.127  1.00 45.72           H  
ATOM   1215  HA3 GLY A  91      14.785  35.746  72.124  1.00 45.72           H  
ATOM   1216  N   ALA A  92      14.464  37.130  74.244  1.00 36.31           N  
ANISOU 1216  N   ALA A  92     4138   4920   4737  -1304  -1683   -741       N  
ATOM   1217  CA  ALA A  92      14.030  37.878  75.417  1.00 40.12           C  
ANISOU 1217  CA  ALA A  92     4974   5133   5135  -1287  -1776   -671       C  
ATOM   1218  C   ALA A  92      12.516  37.915  75.529  1.00 37.89           C  
ANISOU 1218  C   ALA A  92     4987   4610   4797  -1148  -1709   -613       C  
ATOM   1219  O   ALA A  92      11.964  37.868  76.633  1.00 40.14           O  
ANISOU 1219  O   ALA A  92     5507   4723   5022  -1018  -1759   -612       O  
ATOM   1220  CB  ALA A  92      14.586  39.285  75.371  1.00 43.36           C  
ANISOU 1220  CB  ALA A  92     5472   5499   5505  -1524  -1815   -618       C  
ATOM   1221  H   ALA A  92      14.935  37.593  73.694  1.00 43.57           H  
ATOM   1222  HA  ALA A  92      14.378  37.446  76.212  1.00 48.14           H  
ATOM   1223  HB1 ALA A  92      14.288  39.768  76.158  1.00 52.03           H  
ATOM   1224  HB2 ALA A  92      15.555  39.241  75.357  1.00 52.03           H  
ATOM   1225  HB3 ALA A  92      14.263  39.726  74.569  1.00 52.03           H  
ATOM   1226  N   GLU A  93      11.855  37.994  74.381  1.00 38.67           N  
ANISOU 1226  N   GLU A  93     5063   4720   4911  -1182  -1589   -575       N  
ATOM   1227  CA  GLU A  93      10.406  38.031  74.320  1.00 34.07           C  
ANISOU 1227  CA  GLU A  93     4716   3936   4293  -1047  -1519   -539       C  
ATOM   1228  C   GLU A  93       9.911  36.825  73.528  1.00 31.40           C  
ANISOU 1228  C   GLU A  93     4212   3706   4010   -928  -1430   -560       C  
ATOM   1229  O   GLU A  93       9.343  36.952  72.443  1.00 30.73           O  
ANISOU 1229  O   GLU A  93     4109   3631   3937   -982  -1333   -514       O  
ATOM   1230  CB  GLU A  93       9.949  39.355  73.713  1.00 41.85           C  
ANISOU 1230  CB  GLU A  93     5877   4776   5249  -1183  -1493   -456       C  
ATOM   1231  CG  GLU A  93      10.401  40.541  74.580  1.00 56.40           C  
ANISOU 1231  CG  GLU A  93     7908   6480   7040  -1272  -1609   -441       C  
ATOM   1232  CD  GLU A  93      10.188  41.888  73.930  1.00 71.24           C  
ANISOU 1232  CD  GLU A  93     9950   8217   8899  -1420  -1636   -344       C  
ATOM   1233  OE1 GLU A  93       9.306  41.996  73.053  1.00 71.79           O  
ANISOU 1233  OE1 GLU A  93    10074   8218   8985  -1390  -1571   -293       O  
ATOM   1234  OE2 GLU A  93      10.907  42.842  74.304  1.00 78.66           O1-
ANISOU 1234  OE2 GLU A  93    10976   9106   9804  -1567  -1745   -311       O1-
ATOM   1235  H   GLU A  93      12.234  38.028  73.610  1.00 46.41           H  
ATOM   1236  HA  GLU A  93      10.047  37.970  75.220  1.00 40.88           H  
ATOM   1237  HB2 GLU A  93      10.338  39.456  72.830  1.00 50.22           H  
ATOM   1238  HB3 GLU A  93       8.981  39.368  73.659  1.00 50.22           H  
ATOM   1239  HG2 GLU A  93       9.901  40.530  75.411  1.00 67.67           H  
ATOM   1240  HG3 GLU A  93      11.349  40.448  74.766  1.00 67.67           H  
ATOM   1241  N   ALA A  94      10.145  35.651  74.099  1.00 25.21           N  
ANISOU 1241  N   ALA A  94     3324   2993   3261   -760  -1478   -621       N  
ATOM   1242  CA  ALA A  94       9.766  34.380  73.482  1.00 24.46           C  
ANISOU 1242  CA  ALA A  94     3068   2997   3230   -590  -1385   -644       C  
ATOM   1243  C   ALA A  94       8.284  34.285  73.216  1.00 21.25           C  
ANISOU 1243  C   ALA A  94     2841   2456   2777   -468  -1232   -581       C  
ATOM   1244  O   ALA A  94       7.471  34.743  74.010  1.00 22.05           O  
ANISOU 1244  O   ALA A  94     3197   2381   2798   -415  -1236   -564       O  
ATOM   1245  CB  ALA A  94      10.206  33.216  74.383  1.00 27.06           C  
ANISOU 1245  CB  ALA A  94     3341   3346   3595   -418  -1518   -701       C  
ATOM   1246  H   ALA A  94      10.530  35.559  74.862  1.00 30.25           H  
ATOM   1247  HA  ALA A  94      10.227  34.293  72.633  1.00 29.36           H  
ATOM   1248  HB1 ALA A  94       9.950  32.379  73.964  1.00 32.47           H  
ATOM   1249  HB2 ALA A  94      11.169  33.250  74.494  1.00 32.47           H  
ATOM   1250  HB3 ALA A  94       9.770  33.302  75.245  1.00 32.47           H  
ATOM   1251  N   ARG A  95       7.936  33.668  72.091  1.00 20.21           N  
ANISOU 1251  N   ARG A  95     2558   2429   2693   -423  -1096   -567       N  
ATOM   1252  CA  ARG A  95       6.543  33.515  71.687  1.00 18.54           C  
ANISOU 1252  CA  ARG A  95     2473   2118   2454   -318   -955   -505       C  
ATOM   1253  C   ARG A  95       6.311  32.227  70.958  1.00 17.55           C  
ANISOU 1253  C   ARG A  95     2185   2103   2379   -195   -869   -518       C  
ATOM   1254  O   ARG A  95       7.215  31.680  70.332  1.00 18.58           O  
ANISOU 1254  O   ARG A  95     2074   2411   2577   -219   -878   -586       O  
ATOM   1255  CB  ARG A  95       6.111  34.661  70.772  1.00 24.59           C  
ANISOU 1255  CB  ARG A  95     3309   2827   3207   -468   -890   -436       C  
ATOM   1256  CG  ARG A  95       6.003  35.985  71.480  1.00 40.06           C  
ANISOU 1256  CG  ARG A  95     5502   4599   5121   -551   -991   -426       C  
ATOM   1257  CD  ARG A  95       5.461  37.088  70.584  1.00 55.42           C  
ANISOU 1257  CD  ARG A  95     7563   6425   7069   -677   -984   -349       C  
ATOM   1258  NE  ARG A  95       5.421  38.373  71.287  1.00 67.55           N  
ANISOU 1258  NE  ARG A  95     9343   7746   8578   -741  -1124   -362       N  
ATOM   1259  CZ  ARG A  95       4.366  38.861  71.936  1.00 75.68           C  
ANISOU 1259  CZ  ARG A  95    10587   8567   9600   -575  -1137   -411       C  
ATOM   1260  NH1 ARG A  95       3.224  38.191  71.981  1.00 77.56           N1+
ANISOU 1260  NH1 ARG A  95    10813   8808   9849   -359  -1005   -435       N1+
ATOM   1261  NH2 ARG A  95       4.452  40.038  72.541  1.00 80.95           N  
ANISOU 1261  NH2 ARG A  95    11424   9087  10246   -599  -1233   -425       N  
ATOM   1262  H   ARG A  95       8.497  33.325  71.537  1.00 24.26           H  
ATOM   1263  HA  ARG A  95       5.978  33.525  72.475  1.00 22.25           H  
ATOM   1264  HB2 ARG A  95       6.763  34.757  70.060  1.00 29.51           H  
ATOM   1265  HB3 ARG A  95       5.241  34.452  70.397  1.00 29.51           H  
ATOM   1266  HG2 ARG A  95       5.403  35.891  72.237  1.00 48.07           H  
ATOM   1267  HG3 ARG A  95       6.883  36.253  71.787  1.00 48.07           H  
ATOM   1268  HD2 ARG A  95       6.036  37.182  69.809  1.00 66.50           H  
ATOM   1269  HD3 ARG A  95       4.559  36.863  70.309  1.00 66.50           H  
ATOM   1270  HE  ARG A  95       6.136  38.850  71.279  1.00 81.06           H  
ATOM   1271 HH11 ARG A  95       3.159  37.426  71.593  1.00 93.08           H  
ATOM   1272 HH12 ARG A  95       2.550  38.518  72.402  1.00 93.08           H  
ATOM   1273 HH21 ARG A  95       5.188  40.482  72.515  1.00 97.14           H  
ATOM   1274 HH22 ARG A  95       3.772  40.359  72.958  1.00 97.14           H  
ATOM   1275  N   ILE A  96       5.092  31.737  71.061  1.00 16.20           N  
ANISOU 1275  N   ILE A  96     2140   1839   2176    -64   -790   -470       N  
ATOM   1276  CA  ILE A  96       4.605  30.720  70.132  1.00 15.18           C  
ANISOU 1276  CA  ILE A  96     1901   1782   2083     20   -692   -457       C  
ATOM   1277  C   ILE A  96       3.448  31.363  69.377  1.00 17.83           C  
ANISOU 1277  C   ILE A  96     2327   2052   2395    -16   -564   -374       C  
ATOM   1278  O   ILE A  96       2.397  31.666  69.962  1.00 16.30           O  
ANISOU 1278  O   ILE A  96     2303   1735   2157     51   -534   -340       O  
ATOM   1279  CB  ILE A  96       4.154  29.451  70.831  1.00 15.83           C  
ANISOU 1279  CB  ILE A  96     2051   1815   2150    180   -741   -456       C  
ATOM   1280  CG1 ILE A  96       5.309  28.902  71.676  1.00 18.51           C  
ANISOU 1280  CG1 ILE A  96     2337   2173   2524    222   -932   -529       C  
ATOM   1281  CG2 ILE A  96       3.643  28.419  69.784  1.00 17.01           C  
ANISOU 1281  CG2 ILE A  96     2103   2019   2340    255   -657   -444       C  
ATOM   1282  CD1 ILE A  96       4.944  27.656  72.460  1.00 21.86           C  
ANISOU 1282  CD1 ILE A  96     2880   2509   2915    344  -1045   -505       C  
ATOM   1283  H   ILE A  96       4.521  31.972  71.658  1.00 19.44           H  
ATOM   1284  HA  ILE A  96       5.304  30.494  69.498  1.00 18.21           H  
ATOM   1285  HB  ILE A  96       3.419  29.673  71.424  1.00 19.00           H  
ATOM   1286 HG12 ILE A  96       6.048  28.679  71.090  1.00 22.21           H  
ATOM   1287 HG13 ILE A  96       5.584  29.582  72.310  1.00 22.21           H  
ATOM   1288 HG21 ILE A  96       3.359  27.615  70.246  1.00 20.41           H  
ATOM   1289 HG22 ILE A  96       2.896  28.805  69.299  1.00 20.41           H  
ATOM   1290 HG23 ILE A  96       4.364  28.210  69.169  1.00 20.41           H  
ATOM   1291 HD11 ILE A  96       5.717  27.366  72.969  1.00 26.23           H  
ATOM   1292 HD12 ILE A  96       4.211  27.865  73.061  1.00 26.23           H  
ATOM   1293 HD13 ILE A  96       4.676  26.960  71.840  1.00 26.23           H  
ATOM   1294  N   ASN A  97       3.669  31.604  68.086  1.00 14.33           N  
ANISOU 1294  N   ASN A  97     1763   1706   1976   -133   -498   -356       N  
ATOM   1295  CA  ASN A  97       2.680  32.237  67.215  1.00 13.79           C  
ANISOU 1295  CA  ASN A  97     1779   1568   1894   -190   -422   -264       C  
ATOM   1296  C   ASN A  97       1.910  31.186  66.437  1.00 13.69           C  
ANISOU 1296  C   ASN A  97     1704   1605   1891    -99   -325   -238       C  
ATOM   1297  O   ASN A  97       2.508  30.429  65.686  1.00 15.72           O  
ANISOU 1297  O   ASN A  97     1797   2015   2161   -122   -289   -289       O  
ATOM   1298  CB  ASN A  97       3.372  33.191  66.268  1.00 15.58           C  
ANISOU 1298  CB  ASN A  97     1957   1861   2102   -432   -435   -231       C  
ATOM   1299  CG  ASN A  97       4.049  34.293  67.008  1.00 24.40           C  
ANISOU 1299  CG  ASN A  97     3167   2901   3205   -549   -552   -240       C  
ATOM   1300  ND2 ASN A  97       5.294  34.618  66.637  1.00 29.34           N  
ANISOU 1300  ND2 ASN A  97     3654   3686   3808   -762   -585   -268       N  
ATOM   1301  OD1 ASN A  97       3.468  34.824  67.949  1.00 25.65           O  
ANISOU 1301  OD1 ASN A  97     3509   2874   3364   -451   -612   -239       O  
ATOM   1302  H   ASN A  97       4.402  31.405  67.682  1.00 17.20           H  
ATOM   1303  HA  ASN A  97       2.051  32.742  67.754  1.00 16.55           H  
ATOM   1304  HB2 ASN A  97       4.043  32.708  65.760  1.00 18.70           H  
ATOM   1305  HB3 ASN A  97       2.716  33.583  65.671  1.00 18.70           H  
ATOM   1306 HD21 ASN A  97       5.713  35.250  67.044  1.00 35.21           H  
ATOM   1307 HD22 ASN A  97       5.676  34.196  65.992  1.00 35.21           H  
ATOM   1308  N   THR A  98       0.596  31.166  66.608  1.00 12.23           N  
ANISOU 1308  N   THR A  98     1639   1307   1702      1   -286   -179       N  
ATOM   1309  CA  THR A  98      -0.227  30.098  66.025  1.00 11.16           C  
ANISOU 1309  CA  THR A  98     1464   1208   1570     84   -212   -146       C  
ATOM   1310  C   THR A  98      -1.426  30.575  65.241  1.00 11.64           C  
ANISOU 1310  C   THR A  98     1583   1201   1641     67   -164    -56       C  
ATOM   1311  O   THR A  98      -1.941  31.680  65.454  1.00 13.60           O  
ANISOU 1311  O   THR A  98     1933   1328   1907     61   -201    -29       O  
ATOM   1312  CB  THR A  98      -0.784  29.123  67.054  1.00 11.99           C  
ANISOU 1312  CB  THR A  98     1627   1280   1649    226   -218   -157       C  
ATOM   1313  CG2 THR A  98       0.326  28.568  67.959  1.00 14.77           C  
ANISOU 1313  CG2 THR A  98     1956   1660   1997    259   -319   -234       C  
ATOM   1314  OG1 THR A  98      -1.831  29.729  67.815  1.00 14.19           O  
ANISOU 1314  OG1 THR A  98     2027   1468   1897    275   -192   -135       O  
ATOM   1315  H   THR A  98       0.152  31.752  67.053  1.00 14.68           H  
ATOM   1316  HA  THR A  98       0.330  29.588  65.417  1.00 13.39           H  
ATOM   1317  HB  THR A  98      -1.162  28.368  66.576  1.00 14.39           H  
ATOM   1318  HG1 THR A  98      -1.538  30.404  68.219  1.00 17.03           H  
ATOM   1319 HG21 THR A  98      -0.051  27.950  68.605  1.00 17.73           H  
ATOM   1320 HG22 THR A  98       0.986  28.100  67.425  1.00 17.73           H  
ATOM   1321 HG23 THR A  98       0.760  29.294  68.434  1.00 17.73           H  
ATOM   1322  N   GLN A  99      -1.866  29.699  64.335  1.00 12.78           N  
ANISOU 1322  N   GLN A  99     1664   1410   1783     74   -108    -21       N  
ATOM   1323  CA  GLN A  99      -3.220  29.732  63.823  1.00 13.73           C  
ANISOU 1323  CA  GLN A  99     1829   1472   1918    106    -75     63       C  
ATOM   1324  C   GLN A  99      -3.887  28.423  64.203  1.00 12.58           C  
ANISOU 1324  C   GLN A  99     1669   1358   1755    214    -35     64       C  
ATOM   1325  O   GLN A  99      -3.204  27.417  64.437  1.00 12.54           O  
ANISOU 1325  O   GLN A  99     1625   1408   1731    244    -52     11       O  
ATOM   1326  CB  GLN A  99      -3.221  29.984  62.307  1.00 14.19           C  
ANISOU 1326  CB  GLN A  99     1859   1567   1965    -38    -69    130       C  
ATOM   1327  CG  GLN A  99      -2.654  31.389  62.046  1.00 17.83           C  
ANISOU 1327  CG  GLN A  99     2384   1969   2422   -191   -144    160       C  
ATOM   1328  CD  GLN A  99      -2.666  31.872  60.624  1.00 28.12           C  
ANISOU 1328  CD  GLN A  99     3713   3291   3680   -395   -170    256       C  
ATOM   1329  NE2 GLN A  99      -1.577  31.638  59.893  1.00 36.14           N  
ANISOU 1329  NE2 GLN A  99     4634   4487   4611   -576   -119    219       N  
ATOM   1330  OE1 GLN A  99      -3.610  32.497  60.204  1.00 30.09           O  
ANISOU 1330  OE1 GLN A  99     4064   3404   3965   -402   -247    351       O  
ATOM   1331  H   GLN A  99      -1.385  29.068  64.001  1.00 15.34           H  
ATOM   1332  HA  GLN A  99      -3.706  30.455  64.250  1.00 16.48           H  
ATOM   1333  HB2 GLN A  99      -2.656  29.331  61.864  1.00 17.03           H  
ATOM   1334  HB3 GLN A  99      -4.128  29.944  61.966  1.00 17.03           H  
ATOM   1335  HG2 GLN A  99      -3.168  32.025  62.568  1.00 21.39           H  
ATOM   1336  HG3 GLN A  99      -1.731  31.403  62.345  1.00 21.39           H  
ATOM   1337 HE21 GLN A  99      -0.906  31.226  60.240  1.00 43.37           H  
ATOM   1338 HE22 GLN A  99      -1.545  31.899  59.074  1.00 43.37           H  
ATOM   1339  N   TRP A 100      -5.207  28.443  64.367  1.00 11.07           N  
ANISOU 1339  N   TRP A 100     1510   1127   1571    273     -4    114       N  
ATOM   1340  CA  TRP A 100      -5.920  27.250  64.837  1.00 11.11           C  
ANISOU 1340  CA  TRP A 100     1518   1170   1531    325     27    133       C  
ATOM   1341  C   TRP A 100      -7.210  26.978  64.082  1.00 11.38           C  
ANISOU 1341  C   TRP A 100     1521   1219   1583    319     64    213       C  
ATOM   1342  O   TRP A 100      -7.787  27.864  63.477  1.00 11.59           O  
ANISOU 1342  O   TRP A 100     1530   1205   1668    315     56    245       O  
ATOM   1343  CB  TRP A 100      -6.187  27.345  66.364  1.00 11.96           C  
ANISOU 1343  CB  TRP A 100     1687   1276   1582    379     40     87       C  
ATOM   1344  CG  TRP A 100      -6.906  28.563  66.905  1.00 12.48           C  
ANISOU 1344  CG  TRP A 100     1763   1308   1669    433     74     41       C  
ATOM   1345  CD1 TRP A 100      -6.351  29.624  67.552  1.00 14.11           C  
ANISOU 1345  CD1 TRP A 100     2025   1451   1886    456     39    -37       C  
ATOM   1346  CD2 TRP A 100      -8.317  28.833  66.843  1.00 13.95           C  
ANISOU 1346  CD2 TRP A 100     1895   1523   1882    486    134     42       C  
ATOM   1347  CE2 TRP A 100      -8.534  30.061  67.471  1.00 12.92           C  
ANISOU 1347  CE2 TRP A 100     1785   1337   1788    568    129    -62       C  
ATOM   1348  CE3 TRP A 100      -9.422  28.136  66.323  1.00 12.77           C  
ANISOU 1348  CE3 TRP A 100     1671   1446   1735    474    180    108       C  
ATOM   1349  NE1 TRP A 100      -7.314  30.516  67.918  1.00 14.11           N  
ANISOU 1349  NE1 TRP A 100     2022   1420   1917    539     68   -101       N  
ATOM   1350  CZ2 TRP A 100      -9.796  30.622  67.582  1.00 15.02           C  
ANISOU 1350  CZ2 TRP A 100     1974   1624   2108    669    169   -127       C  
ATOM   1351  CZ3 TRP A 100     -10.656  28.698  66.433  1.00 13.71           C  
ANISOU 1351  CZ3 TRP A 100     1703   1603   1902    549    224     63       C  
ATOM   1352  CH2 TRP A 100     -10.842  29.925  67.056  1.00 14.79           C  
ANISOU 1352  CH2 TRP A 100     1838   1692   2091    660    220    -66       C  
ATOM   1353  H   TRP A 100      -5.710  29.123  64.216  1.00 13.29           H  
ATOM   1354  HA  TRP A 100      -5.343  26.483  64.697  1.00 13.33           H  
ATOM   1355  HB2 TRP A 100      -6.715  26.572  66.620  1.00 14.36           H  
ATOM   1356  HB3 TRP A 100      -5.330  27.302  66.817  1.00 14.36           H  
ATOM   1357  HD1 TRP A 100      -5.446  29.714  67.742  1.00 16.93           H  
ATOM   1358  HE1 TRP A 100      -7.175  31.263  68.320  1.00 16.93           H  
ATOM   1359  HE3 TRP A 100      -9.309  27.319  65.893  1.00 15.32           H  
ATOM   1360  HZ2 TRP A 100      -9.926  31.439  68.007  1.00 18.02           H  
ATOM   1361  HZ3 TRP A 100     -11.393  28.250  66.084  1.00 16.45           H  
ATOM   1362  HH2 TRP A 100     -11.701  30.276  67.122  1.00 17.75           H  
ATOM   1363  N   LEU A 101      -7.615  25.711  64.113  1.00 11.56           N  
ANISOU 1363  N   LEU A 101     1549   1284   1557    309     70    250       N  
ATOM   1364  CA  LEU A 101      -8.849  25.220  63.506  1.00 13.35           C  
ANISOU 1364  CA  LEU A 101     1745   1542   1786    282     95    332       C  
ATOM   1365  C   LEU A 101      -9.609  24.447  64.578  1.00 12.87           C  
ANISOU 1365  C   LEU A 101     1710   1538   1641    269    122    351       C  
ATOM   1366  O   LEU A 101      -9.079  23.456  65.115  1.00 12.40           O  
ANISOU 1366  O   LEU A 101     1734   1466   1511    241     69    354       O  
ATOM   1367  CB  LEU A 101      -8.578  24.277  62.328  1.00 12.12           C  
ANISOU 1367  CB  LEU A 101     1594   1387   1623    227     59    367       C  
ATOM   1368  CG  LEU A 101      -7.923  24.921  61.124  1.00 10.85           C  
ANISOU 1368  CG  LEU A 101     1405   1222   1496    178     51    355       C  
ATOM   1369  CD1 LEU A 101      -7.447  23.801  60.218  1.00 15.17           C  
ANISOU 1369  CD1 LEU A 101     1956   1802   2007    139     32    328       C  
ATOM   1370  CD2 LEU A 101      -8.820  25.841  60.432  1.00 13.71           C  
ANISOU 1370  CD2 LEU A 101     1749   1556   1905    144     44    432       C  
ATOM   1371  H   LEU A 101      -7.166  25.088  64.500  1.00 13.87           H  
ATOM   1372  HA  LEU A 101      -9.393  25.963  63.203  1.00 16.03           H  
ATOM   1373  HB2 LEU A 101      -7.994  23.565  62.632  1.00 14.54           H  
ATOM   1374  HB3 LEU A 101      -9.423  23.901  62.034  1.00 14.54           H  
ATOM   1375  HG  LEU A 101      -7.145  25.422  61.417  1.00 13.02           H  
ATOM   1376 HD11 LEU A 101      -7.022  24.186  59.436  1.00 18.21           H  
ATOM   1377 HD12 LEU A 101      -6.812  23.251  60.703  1.00 18.21           H  
ATOM   1378 HD13 LEU A 101      -8.211  23.266  59.950  1.00 18.21           H  
ATOM   1379 HD21 LEU A 101      -8.354  26.225  59.672  1.00 16.45           H  
ATOM   1380 HD22 LEU A 101      -9.601  25.352  60.129  1.00 16.45           H  
ATOM   1381 HD23 LEU A 101      -9.087  26.543  61.046  1.00 16.45           H  
ATOM   1382  N   LEU A 102     -10.826  24.882  64.885  1.00 11.18           N  
ANISOU 1382  N   LEU A 102     1424   1394   1431    278    190    359       N  
ATOM   1383  CA ALEU A 102     -11.692  24.211  65.850  0.39 12.43           C  
ANISOU 1383  CA ALEU A 102     1579   1668   1476    212    245    376       C  
ATOM   1384  CA BLEU A 102     -11.677  24.203  65.847  0.61 12.50           C  
ANISOU 1384  CA BLEU A 102     1590   1676   1485    212    244    377       C  
ATOM   1385  C   LEU A 102     -12.856  23.575  65.107  1.00 11.77           C  
ANISOU 1385  C   LEU A 102     1420   1653   1398    138    255    468       C  
ATOM   1386  O   LEU A 102     -13.699  24.285  64.574  1.00 13.70           O  
ANISOU 1386  O   LEU A 102     1534   1934   1737    191    284    457       O  
ATOM   1387  CB ALEU A 102     -12.204  25.202  66.900  0.39 14.04           C  
ANISOU 1387  CB ALEU A 102     1715   1959   1661    274    341    265       C  
ATOM   1388  CB BLEU A 102     -12.137  25.191  66.923  0.61 14.07           C  
ANISOU 1388  CB BLEU A 102     1726   1958   1662    273    338    265       C  
ATOM   1389  CG ALEU A 102     -12.997  24.684  68.110  0.39 14.74           C  
ANISOU 1389  CG ALEU A 102     1791   2227   1583    171    436    246       C  
ATOM   1390  CG BLEU A 102     -13.345  24.878  67.807  0.61 15.82           C  
ANISOU 1390  CG BLEU A 102     1867   2379   1766    196    450    242       C  
ATOM   1391  CD1ALEU A 102     -13.103  25.795  69.136  0.39 21.82           C  
ANISOU 1391  CD1ALEU A 102     2642   3191   2458    260    526     82       C  
ATOM   1392  CD1BLEU A 102     -13.216  23.578  68.555  0.61 13.55           C  
ANISOU 1392  CD1BLEU A 102     1713   2147   1287     14    428    329       C  
ATOM   1393  CD2ALEU A 102     -14.388  24.188  67.750  0.39 19.75           C  
ANISOU 1393  CD2ALEU A 102     2286   3017   2202     88    498    301       C  
ATOM   1394  CD2BLEU A 102     -13.560  26.029  68.795  0.61 22.11           C  
ANISOU 1394  CD2BLEU A 102     2598   3248   2553    298    544     69       C  
ATOM   1395  H  ALEU A 102     -11.182  25.583  64.537  0.39 13.42           H  
ATOM   1396  H  BLEU A 102     -11.186  25.583  64.540  0.61 13.42           H  
ATOM   1397  HA ALEU A 102     -11.194  23.512  66.302  0.39 14.92           H  
ATOM   1398  HA BLEU A 102     -11.175  23.495  66.278  0.61 15.01           H  
ATOM   1399  HB2ALEU A 102     -11.434  25.674  67.256  0.39 16.85           H  
ATOM   1400  HB2BLEU A 102     -11.389  25.330  67.524  0.61 16.88           H  
ATOM   1401  HB3ALEU A 102     -12.777  25.839  66.446  0.39 16.85           H  
ATOM   1402  HB3BLEU A 102     -12.336  26.029  66.477  0.61 16.88           H  
ATOM   1403  HG ALEU A 102     -12.511  23.947  68.514  0.39 17.69           H  
ATOM   1404  HG BLEU A 102     -14.135  24.818  67.246  0.61 18.99           H  
ATOM   1405 HD11ALEU A 102     -13.603  25.471  69.901  0.39 26.18           H  
ATOM   1406 HD11BLEU A 102     -14.012  23.443  69.093  0.61 16.26           H  
ATOM   1407 HD12ALEU A 102     -12.210  26.056  69.410  0.39 26.18           H  
ATOM   1408 HD12BLEU A 102     -13.122  22.854  67.916  0.61 16.26           H  
ATOM   1409 HD13ALEU A 102     -13.561  26.550  68.736  0.39 26.18           H  
ATOM   1410 HD13BLEU A 102     -12.434  23.619  69.127  0.61 16.26           H  
ATOM   1411 HD21ALEU A 102     -14.830  23.877  68.555  0.39 23.70           H  
ATOM   1412 HD21BLEU A 102     -14.327  25.827  69.353  0.61 26.53           H  
ATOM   1413 HD22ALEU A 102     -14.891  24.919  67.357  0.39 23.70           H  
ATOM   1414 HD22BLEU A 102     -12.767  26.126  69.344  0.61 26.53           H  
ATOM   1415 HD23ALEU A 102     -14.309  23.460  67.113  0.39 23.70           H  
ATOM   1416 HD23BLEU A 102     -13.720  26.846  68.296  0.61 26.53           H  
ATOM   1417  N   THR A 103     -12.880  22.247  65.083  1.00 15.55           N  
ANISOU 1417  N   THR A 103     1992   2131   1785     18    199    557       N  
ATOM   1418  CA  THR A 103     -13.927  21.495  64.394  1.00 14.67           C  
ANISOU 1418  CA  THR A 103     1837   2077   1661    -87    185    658       C  
ATOM   1419  C   THR A 103     -14.879  20.892  65.419  1.00 15.40           C  
ANISOU 1419  C   THR A 103     1914   2334   1603   -244    244    701       C  
ATOM   1420  O   THR A 103     -14.453  20.192  66.345  1.00 15.74           O  
ANISOU 1420  O   THR A 103     2107   2348   1526   -329    198    698       O  
ATOM   1421  CB  THR A 103     -13.362  20.374  63.495  1.00 17.57           C  
ANISOU 1421  CB  THR A 103     2338   2302   2035   -124     55    667       C  
ATOM   1422  CG2 THR A 103     -14.472  19.732  62.674  1.00 16.98           C  
ANISOU 1422  CG2 THR A 103     2221   2259   1972   -208     31    698       C  
ATOM   1423  OG1 THR A 103     -12.432  20.934  62.562  1.00 16.80           O  
ANISOU 1423  OG1 THR A 103     2235   2116   2031    -24     30    613       O  
ATOM   1424  H   THR A 103     -12.292  21.749  65.466  1.00 18.66           H  
ATOM   1425  HA  THR A 103     -14.434  22.102  63.833  1.00 17.61           H  
ATOM   1426  HB  THR A 103     -12.928  19.694  64.035  1.00 21.08           H  
ATOM   1427  HG1 THR A 103     -11.800  21.304  62.973  1.00 20.15           H  
ATOM   1428 HG21 THR A 103     -14.107  19.030  62.114  1.00 20.38           H  
ATOM   1429 HG22 THR A 103     -15.140  19.349  63.264  1.00 20.38           H  
ATOM   1430 HG23 THR A 103     -14.895  20.398  62.110  1.00 20.38           H  
ATOM   1431  N   SER A 104     -16.181  21.140  65.236  1.00 15.68           N  
ANISOU 1431  N   SER A 104     1765   2534   1659   -285    326    709       N  
ATOM   1432  CA  SER A 104     -17.208  20.518  66.046  1.00 17.38           C  
ANISOU 1432  CA  SER A 104     1941   2917   1745   -455    377    704       C  
ATOM   1433  C   SER A 104     -17.791  19.336  65.281  1.00 25.73           C  
ANISOU 1433  C   SER A 104     3062   3907   2808   -571    255    780       C  
ATOM   1434  O   SER A 104     -17.879  19.365  64.051  1.00 20.19           O  
ANISOU 1434  O   SER A 104     2329   3124   2218   -514    190    815       O  
ATOM   1435  CB  SER A 104     -18.293  21.538  66.383  1.00 20.95           C  
ANISOU 1435  CB  SER A 104     2111   3614   2235   -397    540    601       C  
ATOM   1436  OG  SER A 104     -17.776  22.572  67.199  1.00 28.54           O  
ANISOU 1436  OG  SER A 104     3037   4610   3196   -257    636    461       O  
ATOM   1437  H   SER A 104     -16.489  21.675  64.637  1.00 18.82           H  
ATOM   1438  HA  SER A 104     -16.820  20.193  66.874  1.00 20.85           H  
ATOM   1439  HB2 SER A 104     -18.630  21.924  65.559  1.00 25.14           H  
ATOM   1440  HB3 SER A 104     -19.011  21.090  66.857  1.00 25.14           H  
ATOM   1441  HG  SER A 104     -17.152  22.968  66.800  1.00 34.24           H  
ATOM   1442  N   GLY A 105     -18.164  18.285  65.986  1.00 20.78           N  
ANISOU 1442  N   GLY A 105     2229   2686   2980   -103    -74    986       N  
ATOM   1443  CA  GLY A 105     -18.879  17.189  65.358  1.00 20.01           C  
ANISOU 1443  CA  GLY A 105     2059   2472   3070   -229   -201   1038       C  
ATOM   1444  C   GLY A 105     -20.238  17.692  64.913  1.00 22.18           C  
ANISOU 1444  C   GLY A 105     2220   2941   3266   -261    -97   1084       C  
ATOM   1445  O   GLY A 105     -20.947  18.286  65.705  1.00 31.02           O  
ANISOU 1445  O   GLY A 105     3273   4272   4242   -264     38   1211       O  
ATOM   1446  H   GLY A 105     -18.016  18.180  66.827  1.00 24.93           H  
ATOM   1447  HA2 GLY A 105     -18.388  16.867  64.586  1.00 24.01           H  
ATOM   1448  HA3 GLY A 105     -18.998  16.461  65.988  1.00 24.01           H  
ATOM   1449  N   THR A 106     -20.587  17.486  63.644  1.00 21.60           N  
ANISOU 1449  N   THR A 106     2105   2819   3282   -286   -160    960       N  
ATOM   1450  CA  THR A 106     -21.855  17.958  63.072  1.00 20.49           C  
ANISOU 1450  CA  THR A 106     1839   2847   3098   -321   -105   1014       C  
ATOM   1451  C   THR A 106     -22.541  16.876  62.265  1.00 22.59           C  
ANISOU 1451  C   THR A 106     2037   3022   3524   -483   -261   1023       C  
ATOM   1452  O   THR A 106     -21.918  15.896  61.879  1.00 22.15           O  
ANISOU 1452  O   THR A 106     2042   2752   3622   -535   -405    898       O  
ATOM   1453  CB  THR A 106     -21.668  19.170  62.136  1.00 24.44           C  
ANISOU 1453  CB  THR A 106     2348   3443   3495   -206    -43    867       C  
ATOM   1454  CG2 THR A 106     -20.936  20.296  62.836  1.00 25.16           C  
ANISOU 1454  CG2 THR A 106     2511   3582   3469    -49     82    829       C  
ATOM   1455  OG1 THR A 106     -20.952  18.789  60.944  1.00 22.53           O  
ANISOU 1455  OG1 THR A 106     2166   3114   3279   -240   -145    662       O  
ATOM   1456  H   THR A 106     -20.095  17.066  63.077  1.00 25.92           H  
ATOM   1457  HA  THR A 106     -22.450  18.221  63.792  1.00 24.59           H  
ATOM   1458  HB  THR A 106     -22.543  19.502  61.880  1.00 29.33           H  
ATOM   1459  HG1 THR A 106     -21.378  18.195  60.530  1.00 27.03           H  
ATOM   1460 HG21 THR A 106     -20.828  21.047  62.232  1.00 30.20           H  
ATOM   1461 HG22 THR A 106     -21.439  20.586  63.613  1.00 30.20           H  
ATOM   1462 HG23 THR A 106     -20.060  19.994  63.123  1.00 30.20           H  
ATOM   1463  N   THR A 107     -23.830  17.076  61.985  1.00 24.34           N  
ANISOU 1463  N   THR A 107     2115   3397   3735   -556   -241   1144       N  
ATOM   1464  CA  THR A 107     -24.497  16.286  60.968  1.00 23.94           C  
ANISOU 1464  CA  THR A 107     1999   3293   3805   -709   -395   1112       C  
ATOM   1465  C   THR A 107     -23.863  16.648  59.632  1.00 25.79           C  
ANISOU 1465  C   THR A 107     2301   3530   3966   -668   -438    848       C  
ATOM   1466  O   THR A 107     -23.195  17.674  59.522  1.00 21.68           O  
ANISOU 1466  O   THR A 107     1842   3091   3306   -532   -339    770       O  
ATOM   1467  CB  THR A 107     -25.998  16.555  60.925  1.00 24.45           C  
ANISOU 1467  CB  THR A 107     1869   3553   3869   -792   -368   1308       C  
ATOM   1468  CG2 THR A 107     -26.630  16.247  62.279  1.00 37.01           C  
ANISOU 1468  CG2 THR A 107     3357   5228   5475   -862   -288   1563       C  
ATOM   1469  OG1 THR A 107     -26.232  17.929  60.593  1.00 27.81           O  
ANISOU 1469  OG1 THR A 107     2235   4154   4177   -649   -259   1287       O  
ATOM   1470  H   THR A 107     -24.331  17.659  62.370  1.00 29.20           H  
ATOM   1471  HA  THR A 107     -24.353  15.341  61.137  1.00 28.73           H  
ATOM   1472  HB  THR A 107     -26.410  15.985  60.257  1.00 29.34           H  
ATOM   1473  HG1 THR A 107     -25.879  18.428  61.170  1.00 33.37           H  
ATOM   1474 HG21 THR A 107     -27.584  16.420  62.246  1.00 44.41           H  
ATOM   1475 HG22 THR A 107     -26.486  15.316  62.508  1.00 44.41           H  
ATOM   1476 HG23 THR A 107     -26.232  16.806  62.965  1.00 44.41           H  
ATOM   1477  N   GLU A 108     -24.078  15.827  58.611  1.00 29.67           N  
ANISOU 1477  N   GLU A 108     2776   3961   4538   -809   -589    707       N  
ATOM   1478  CA  GLU A 108     -23.522  16.145  57.302  1.00 39.55           C  
ANISOU 1478  CA  GLU A 108     4070   5304   5652   -819   -618    445       C  
ATOM   1479  C   GLU A 108     -24.153  17.417  56.729  1.00 26.10           C  
ANISOU 1479  C   GLU A 108     2293   3859   3765   -810   -573    579       C  
ATOM   1480  O   GLU A 108     -23.462  18.209  56.099  1.00 25.60           O  
ANISOU 1480  O   GLU A 108     2283   3912   3531   -768   -537    477       O  
ATOM   1481  CB  GLU A 108     -23.700  14.967  56.341  1.00 50.43           C  
ANISOU 1481  CB  GLU A 108     5428   6596   7136   -993   -790    221       C  
ATOM   1482  CG  GLU A 108     -22.664  13.856  56.535  1.00 66.86           C  
ANISOU 1482  CG  GLU A 108     7585   8386   9431   -962   -862    -43       C  
ATOM   1483  CD  GLU A 108     -21.224  14.364  56.435  1.00 81.60           C  
ANISOU 1483  CD  GLU A 108     9537  10278  11188   -805   -749   -275       C  
ATOM   1484  OE1 GLU A 108     -20.659  14.352  55.319  1.00 84.30           O  
ANISOU 1484  OE1 GLU A 108     9879  10746  11407   -844   -747   -606       O  
ATOM   1485  OE2 GLU A 108     -20.655  14.778  57.473  1.00 85.80           O1-
ANISOU 1485  OE2 GLU A 108    10124  10738  11736   -662   -659   -130       O1-
ATOM   1486  H   GLU A 108     -24.531  15.097  58.646  1.00 35.61           H  
ATOM   1487  HA  GLU A 108     -22.570  16.305  57.399  1.00 47.45           H  
ATOM   1488  HB2 GLU A 108     -24.579  14.580  56.478  1.00 60.52           H  
ATOM   1489  HB3 GLU A 108     -23.622  15.291  55.430  1.00 60.52           H  
ATOM   1490  HG2 GLU A 108     -22.783  13.463  57.414  1.00 80.23           H  
ATOM   1491  HG3 GLU A 108     -22.792  13.181  55.850  1.00 80.23           H  
ATOM   1492  N   ALA A 109     -25.439  17.624  56.992  1.00 25.32           N  
ANISOU 1492  N   ALA A 109     2052   3842   3725   -852   -587    826       N  
ATOM   1493  CA  ALA A 109     -26.139  18.820  56.538  1.00 30.65           C  
ANISOU 1493  CA  ALA A 109     2617   4710   4319   -823   -583    984       C  
ATOM   1494  C   ALA A 109     -25.535  20.113  57.079  1.00 29.13           C  
ANISOU 1494  C   ALA A 109     2469   4534   4064   -619   -448   1024       C  
ATOM   1495  O   ALA A 109     -25.637  21.166  56.441  1.00 30.00           O  
ANISOU 1495  O   ALA A 109     2540   4750   4111   -595   -490   1096       O  
ATOM   1496  CB  ALA A 109     -27.622  18.725  56.932  1.00 33.79           C  
ANISOU 1496  CB  ALA A 109     2844   5153   4840   -855   -594   1206       C  
ATOM   1497  H   ALA A 109     -25.934  17.080  57.438  1.00 30.38           H  
ATOM   1498  HA  ALA A 109     -26.094  18.856  55.570  1.00 36.78           H  
ATOM   1499  HB1 ALA A 109     -28.081  19.523  56.627  1.00 40.54           H  
ATOM   1500  HB2 ALA A 109     -28.009  17.939  56.515  1.00 40.54           H  
ATOM   1501  HB3 ALA A 109     -27.687  18.653  57.897  1.00 40.54           H  
ATOM   1502  N   ASN A 110     -24.913  20.029  58.253  1.00 26.18           N  
ANISOU 1502  N   ASN A 110     2175   4049   3722   -492   -316    993       N  
ATOM   1503  CA  ASN A 110     -24.319  21.199  58.907  1.00 21.63           C  
ANISOU 1503  CA  ASN A 110     1647   3471   3101   -303   -190    999       C  
ATOM   1504  C   ASN A 110     -22.812  21.237  58.830  1.00 19.25           C  
ANISOU 1504  C   ASN A 110     1526   3090   2699   -255   -164    818       C  
ATOM   1505  O   ASN A 110     -22.183  22.076  59.468  1.00 20.83           O  
ANISOU 1505  O   ASN A 110     1786   3262   2866   -116    -71    806       O  
ATOM   1506  CB  ASN A 110     -24.735  21.248  60.373  1.00 23.97           C  
ANISOU 1506  CB  ASN A 110     1881   3768   3459   -205    -46   1091       C  
ATOM   1507  CG  ASN A 110     -26.209  21.522  60.545  1.00 26.98           C  
ANISOU 1507  CG  ASN A 110     2030   4277   3943   -211    -25   1250       C  
ATOM   1508  ND2 ASN A 110     -26.806  20.910  61.568  1.00 28.81           N  
ANISOU 1508  ND2 ASN A 110     2190   4561   4195   -251     63   1330       N  
ATOM   1509  OD1 ASN A 110     -26.816  22.249  59.755  1.00 27.38           O  
ANISOU 1509  OD1 ASN A 110     1996   4369   4040   -190   -101   1296       O  
ATOM   1510  H   ASN A 110     -24.819  19.299  58.697  1.00 31.41           H  
ATOM   1511  HA  ASN A 110     -24.657  22.000  58.477  1.00 25.96           H  
ATOM   1512  HB2 ASN A 110     -24.537  20.393  60.787  1.00 28.76           H  
ATOM   1513  HB3 ASN A 110     -24.243  21.955  60.818  1.00 28.76           H  
ATOM   1514 HD21 ASN A 110     -27.645  21.032  61.711  1.00 34.57           H  
ATOM   1515 HD22 ASN A 110     -26.352  20.394  62.085  1.00 34.57           H  
ATOM   1516  N   ALA A 111     -22.213  20.315  58.085  1.00 20.72           N  
ANISOU 1516  N   ALA A 111     1781   3239   2852   -369   -245    646       N  
ATOM   1517  CA  ALA A 111     -20.760  20.271  57.976  1.00 19.22           C  
ANISOU 1517  CA  ALA A 111     1717   2993   2592   -322   -213    442       C  
ATOM   1518  C   ALA A 111     -20.152  21.572  57.445  1.00 18.19           C  
ANISOU 1518  C   ALA A 111     1618   2984   2309   -282   -184    445       C  
ATOM   1519  O   ALA A 111     -19.008  21.902  57.766  1.00 19.22           O  
ANISOU 1519  O   ALA A 111     1835   3072   2395   -201   -120    349       O  
ATOM   1520  CB  ALA A 111     -20.342  19.099  57.097  1.00 26.95           C  
ANISOU 1520  CB  ALA A 111     2711   3942   3587   -447   -303    193       C  
ATOM   1521  H   ALA A 111     -22.622  19.707  57.635  1.00 24.86           H  
ATOM   1522  HA  ALA A 111     -20.391  20.118  58.860  1.00 23.06           H  
ATOM   1523  HB1 ALA A 111     -19.374  19.082  57.034  1.00 32.34           H  
ATOM   1524  HB2 ALA A 111     -20.662  18.275  57.497  1.00 32.34           H  
ATOM   1525  HB3 ALA A 111     -20.730  19.212  56.215  1.00 32.34           H  
ATOM   1526  N   TRP A 112     -20.904  22.327  56.647  1.00 18.43           N  
ANISOU 1526  N   TRP A 112     1568   3156   2279   -356   -257    588       N  
ATOM   1527  CA  TRP A 112     -20.373  23.579  56.117  1.00 17.16           C  
ANISOU 1527  CA  TRP A 112     1428   3088   2005   -358   -279    657       C  
ATOM   1528  C   TRP A 112     -20.006  24.571  57.214  1.00 18.11           C  
ANISOU 1528  C   TRP A 112     1589   3073   2217   -163   -191    726       C  
ATOM   1529  O   TRP A 112     -19.122  25.410  57.014  1.00 19.77           O  
ANISOU 1529  O   TRP A 112     1859   3297   2355   -153   -195    725       O  
ATOM   1530  CB  TRP A 112     -21.376  24.218  55.140  1.00 22.09           C  
ANISOU 1530  CB  TRP A 112     1937   3855   2601   -484   -428    870       C  
ATOM   1531  CG  TRP A 112     -22.604  24.783  55.802  1.00 18.45           C  
ANISOU 1531  CG  TRP A 112     1349   3301   2359   -358   -445   1077       C  
ATOM   1532  CD1 TRP A 112     -23.771  24.132  56.054  1.00 19.23           C  
ANISOU 1532  CD1 TRP A 112     1331   3398   2579   -369   -455   1136       C  
ATOM   1533  CD2 TRP A 112     -22.764  26.111  56.321  1.00 19.56           C  
ANISOU 1533  CD2 TRP A 112     1442   3338   2654   -196   -447   1218       C  
ATOM   1534  CE2 TRP A 112     -24.058  26.193  56.862  1.00 22.32           C  
ANISOU 1534  CE2 TRP A 112     1626   3644   3212    -98   -437   1319       C  
ATOM   1535  CE3 TRP A 112     -21.931  27.241  56.374  1.00 22.34           C  
ANISOU 1535  CE3 TRP A 112     1861   3617   3009   -131   -464   1250       C  
ATOM   1536  NE1 TRP A 112     -24.649  24.965  56.699  1.00 21.33           N  
ANISOU 1536  NE1 TRP A 112     1456   3602   3046   -218   -439   1290       N  
ATOM   1537  CZ2 TRP A 112     -24.555  27.361  57.438  1.00 22.96           C  
ANISOU 1537  CZ2 TRP A 112     1657   3575   3493     74   -405   1355       C  
ATOM   1538  CZ3 TRP A 112     -22.417  28.393  56.947  1.00 22.63           C  
ANISOU 1538  CZ3 TRP A 112     1833   3486   3280     35   -472   1331       C  
ATOM   1539  CH2 TRP A 112     -23.721  28.446  57.477  1.00 23.21           C  
ANISOU 1539  CH2 TRP A 112     1774   3494   3550    142   -431   1344       C  
ATOM   1540  H   TRP A 112     -21.707  22.142  56.402  1.00 22.12           H  
ATOM   1541  HA  TRP A 112     -19.565  23.383  55.619  1.00 20.60           H  
ATOM   1542  HB2 TRP A 112     -20.935  24.943  54.670  1.00 26.51           H  
ATOM   1543  HB3 TRP A 112     -21.666  23.544  54.505  1.00 26.51           H  
ATOM   1544  HD1 TRP A 112     -23.944  23.246  55.832  1.00 23.08           H  
ATOM   1545  HE1 TRP A 112     -25.450  24.760  56.936  1.00 25.60           H  
ATOM   1546  HE3 TRP A 112     -21.072  27.215  56.018  1.00 26.80           H  
ATOM   1547  HZ2 TRP A 112     -25.411  27.396  57.798  1.00 27.56           H  
ATOM   1548  HZ3 TRP A 112     -21.877  29.149  56.983  1.00 27.16           H  
ATOM   1549  HH2 TRP A 112     -24.023  29.237  57.862  1.00 27.85           H  
ATOM   1550  N   LYS A 113     -20.662  24.496  58.371  1.00 17.19           N  
ANISOU 1550  N   LYS A 113     1433   2853   2244    -29   -112    776       N  
ATOM   1551  CA  LYS A 113     -20.335  25.385  59.490  1.00 16.96           C  
ANISOU 1551  CA  LYS A 113     1438   2725   2280    150    -16    778       C  
ATOM   1552  C   LYS A 113     -19.660  24.661  60.672  1.00 14.64           C  
ANISOU 1552  C   LYS A 113     1240   2360   1962    214     97    664       C  
ATOM   1553  O   LYS A 113     -19.784  25.102  61.798  1.00 20.48           O  
ANISOU 1553  O   LYS A 113     1975   3070   2735    331    191    667       O  
ATOM   1554  CB  LYS A 113     -21.602  26.115  59.957  1.00 19.84           C  
ANISOU 1554  CB  LYS A 113     1648   3082   2810    257     -1    899       C  
ATOM   1555  CG  LYS A 113     -22.809  25.217  60.182  1.00 17.80           C  
ANISOU 1555  CG  LYS A 113     1258   2896   2611    208     23    962       C  
ATOM   1556  CD  LYS A 113     -23.930  25.993  60.818  1.00 22.31           C  
ANISOU 1556  CD  LYS A 113     1639   3485   3353    345     83   1024       C  
ATOM   1557  CE  LYS A 113     -25.243  25.222  60.794  1.00 27.52           C  
ANISOU 1557  CE  LYS A 113     2139   4245   4073    258     81   1116       C  
ATOM   1558  NZ  LYS A 113     -26.370  26.033  61.341  1.00 31.06           N1+
ANISOU 1558  NZ  LYS A 113     2448   4689   4662    378    142   1092       N1+
ATOM   1559  H   LYS A 113     -21.298  23.941  58.535  1.00 20.63           H  
ATOM   1560  HA  LYS A 113     -19.714  26.059  59.172  1.00 20.35           H  
ATOM   1561  HB2 LYS A 113     -21.409  26.563  60.796  1.00 23.81           H  
ATOM   1562  HB3 LYS A 113     -21.846  26.772  59.286  1.00 23.81           H  
ATOM   1563  HG2 LYS A 113     -23.118  24.872  59.330  1.00 21.36           H  
ATOM   1564  HG3 LYS A 113     -22.564  24.489  60.775  1.00 21.36           H  
ATOM   1565  HD2 LYS A 113     -23.705  26.178  61.743  1.00 26.78           H  
ATOM   1566  HD3 LYS A 113     -24.058  26.823  60.333  1.00 26.78           H  
ATOM   1567  HE2 LYS A 113     -25.458  24.985  59.878  1.00 33.03           H  
ATOM   1568  HE3 LYS A 113     -25.154  24.423  61.335  1.00 33.03           H  
ATOM   1569  HZ1 LYS A 113     -26.198  26.261  62.184  1.00 37.27           H  
ATOM   1570  HZ2 LYS A 113     -26.474  26.773  60.857  1.00 37.27           H  
ATOM   1571  HZ3 LYS A 113     -27.124  25.562  61.316  1.00 37.27           H  
ATOM   1572  N   SER A 114     -18.927  23.593  60.386  1.00 16.70           N  
ANISOU 1572  N   SER A 114     1573   2599   2174    130     71    555       N  
ATOM   1573  CA  SER A 114     -18.284  22.787  61.435  1.00 17.78           C  
ANISOU 1573  CA  SER A 114     1784   2639   2333    167    115    496       C  
ATOM   1574  C   SER A 114     -17.026  23.422  62.015  1.00 15.23           C  
ANISOU 1574  C   SER A 114     1565   2267   1956    260    160    418       C  
ATOM   1575  O   SER A 114     -16.619  23.029  63.105  1.00 15.82           O  
ANISOU 1575  O   SER A 114     1692   2282   2038    298    189    423       O  
ATOM   1576  CB  SER A 114     -17.929  21.409  60.886  1.00 19.83           C  
ANISOU 1576  CB  SER A 114     2055   2831   2649     65     32    384       C  
ATOM   1577  OG  SER A 114     -16.928  21.525  59.892  1.00 20.52           O  
ANISOU 1577  OG  SER A 114     2173   2957   2667     36      7    205       O  
ATOM   1578  H   SER A 114     -18.781  23.307  59.588  1.00 20.04           H  
ATOM   1579  HA  SER A 114     -18.914  22.663  62.162  1.00 21.34           H  
ATOM   1580  HB2 SER A 114     -17.597  20.854  61.609  1.00 23.80           H  
ATOM   1581  HB3 SER A 114     -18.721  21.009  60.495  1.00 23.80           H  
ATOM   1582  HG  SER A 114     -17.203  22.006  59.261  1.00 24.63           H  
ATOM   1583  N   THR A 115     -16.392  24.364  61.301  1.00 14.68           N  
ANISOU 1583  N   THR A 115     1521   2232   1826    266    144    373       N  
ATOM   1584  CA  THR A 115     -15.003  24.723  61.620  1.00 12.72           C  
ANISOU 1584  CA  THR A 115     1360   1941   1534    312    160    277       C  
ATOM   1585  C   THR A 115     -14.756  26.236  61.773  1.00 14.93           C  
ANISOU 1585  C   THR A 115     1666   2211   1794    373    167    324       C  
ATOM   1586  O   THR A 115     -14.967  27.021  60.819  1.00 17.79           O  
ANISOU 1586  O   THR A 115     1989   2624   2146    314    106    397       O  
ATOM   1587  CB  THR A 115     -14.025  24.208  60.550  1.00 16.65           C  
ANISOU 1587  CB  THR A 115     1850   2495   1983    221    122    128       C  
ATOM   1588  CG2 THR A 115     -12.568  24.322  61.045  1.00 16.66           C  
ANISOU 1588  CG2 THR A 115     1906   2446   1979    274    139     22       C  
ATOM   1589  OG1 THR A 115     -14.297  22.825  60.229  1.00 19.71           O  
ANISOU 1589  OG1 THR A 115     2194   2853   2440    166     87     33       O  
ATOM   1590  H   THR A 115     -16.734  24.799  60.643  1.00 17.62           H  
ATOM   1591  HA  THR A 115     -14.764  24.303  62.461  1.00 15.27           H  
ATOM   1592  HB  THR A 115     -14.116  24.746  59.748  1.00 19.99           H  
ATOM   1593  HG1 THR A 115     -15.080  22.747  59.935  1.00 23.65           H  
ATOM   1594 HG21 THR A 115     -11.960  23.994  60.363  1.00 20.00           H  
ATOM   1595 HG22 THR A 115     -12.355  25.248  61.238  1.00 20.00           H  
ATOM   1596 HG23 THR A 115     -12.450  23.796  61.851  1.00 20.00           H  
ATOM   1597  N   LEU A 116     -14.317  26.620  62.976  1.00 14.67           N  
ANISOU 1597  N   LEU A 116     1700   2109   1766    470    215    292       N  
ATOM   1598  CA  LEU A 116     -13.858  27.975  63.294  1.00 14.66           C  
ANISOU 1598  CA  LEU A 116     1740   2049   1781    533    206    282       C  
ATOM   1599  C   LEU A 116     -12.364  28.088  63.085  1.00 16.60           C  
ANISOU 1599  C   LEU A 116     2051   2287   1970    486    170    215       C  
ATOM   1600  O   LEU A 116     -11.633  27.114  63.239  1.00 14.45           O  
ANISOU 1600  O   LEU A 116     1795   2028   1666    465    178    142       O  
ATOM   1601  CB  LEU A 116     -14.188  28.354  64.744  1.00 16.28           C  
ANISOU 1601  CB  LEU A 116     1970   2221   1993    647    284    230       C  
ATOM   1602  CG  LEU A 116     -15.658  28.540  65.076  1.00 16.70           C  
ANISOU 1602  CG  LEU A 116     1916   2315   2115    713    348    258       C  
ATOM   1603  CD1 LEU A 116     -15.832  28.596  66.594  1.00 22.09           C  
ANISOU 1603  CD1 LEU A 116     2611   3064   2718    780    463    160       C  
ATOM   1604  CD2 LEU A 116     -16.225  29.812  64.438  1.00 18.93           C  
ANISOU 1604  CD2 LEU A 116     2119   2508   2565    774    281    290       C  
ATOM   1605  H   LEU A 116     -14.275  26.089  63.650  1.00 17.61           H  
ATOM   1606  HA  LEU A 116     -14.297  28.609  62.705  1.00 17.59           H  
ATOM   1607  HB2 LEU A 116     -13.848  27.656  65.325  1.00 19.53           H  
ATOM   1608  HB3 LEU A 116     -13.739  29.189  64.949  1.00 19.53           H  
ATOM   1609  HG  LEU A 116     -16.161  27.782  64.740  1.00 20.04           H  
ATOM   1610 HD11 LEU A 116     -16.772  28.715  66.800  1.00 26.51           H  
ATOM   1611 HD12 LEU A 116     -15.511  27.765  66.979  1.00 26.51           H  
ATOM   1612 HD13 LEU A 116     -15.319  29.342  66.943  1.00 26.51           H  
ATOM   1613 HD21 LEU A 116     -17.162  29.892  64.675  1.00 22.71           H  
ATOM   1614 HD22 LEU A 116     -15.732  30.578  64.772  1.00 22.71           H  
ATOM   1615 HD23 LEU A 116     -16.130  29.751  63.475  1.00 22.71           H  
ATOM   1616  N   VAL A 117     -11.927  29.271  62.663  1.00 15.75           N  
ANISOU 1616  N   VAL A 117     1953   2147   1883    460    109    255       N  
ATOM   1617  CA  VAL A 117     -10.505  29.534  62.478  1.00 13.27           C  
ANISOU 1617  CA  VAL A 117     1675   1851   1516    395     77    209       C  
ATOM   1618  C   VAL A 117     -10.144  30.784  63.246  1.00 12.02           C  
ANISOU 1618  C   VAL A 117     1580   1557   1429    454     33    207       C  
ATOM   1619  O   VAL A 117     -10.940  31.730  63.345  1.00 14.35           O  
ANISOU 1619  O   VAL A 117     1863   1744   1845    510    -10    259       O  
ATOM   1620  CB  VAL A 117     -10.140  29.691  60.988  1.00 11.70           C  
ANISOU 1620  CB  VAL A 117     1408   1800   1238    224     24    276       C  
ATOM   1621  CG1 VAL A 117     -10.867  30.878  60.363  1.00 14.82           C  
ANISOU 1621  CG1 VAL A 117     1775   2155   1701    165    -85    470       C  
ATOM   1622  CG2 VAL A 117      -8.650  29.848  60.773  1.00 12.27           C  
ANISOU 1622  CG2 VAL A 117     1474   1949   1239    138     18    215       C  
ATOM   1623  H   VAL A 117     -12.436  29.939  62.476  1.00 18.90           H  
ATOM   1624  HA  VAL A 117      -9.992  28.795  62.841  1.00 15.92           H  
ATOM   1625  HB  VAL A 117     -10.422  28.892  60.515  1.00 14.04           H  
ATOM   1626 HG11 VAL A 117     -10.615  30.946  59.429  1.00 17.78           H  
ATOM   1627 HG12 VAL A 117     -11.824  30.737  60.439  1.00 17.78           H  
ATOM   1628 HG13 VAL A 117     -10.614  31.687  60.835  1.00 17.78           H  
ATOM   1629 HG21 VAL A 117      -8.476  29.943  59.824  1.00 14.72           H  
ATOM   1630 HG22 VAL A 117      -8.345  30.639  61.246  1.00 14.72           H  
ATOM   1631 HG23 VAL A 117      -8.197  29.062  61.117  1.00 14.72           H  
ATOM   1632  N   GLY A 118      -8.946  30.777  63.821  1.00 11.88           N  
ANISOU 1632  N   GLY A 118     1615   1526   1371    448     29    127       N  
ATOM   1633  CA  GLY A 118      -8.430  31.942  64.517  1.00 13.35           C  
ANISOU 1633  CA  GLY A 118     1868   1585   1621    476    -33     98       C  
ATOM   1634  C   GLY A 118      -6.920  31.898  64.672  1.00 13.32           C  
ANISOU 1634  C   GLY A 118     1884   1615   1562    405    -69     55       C  
ATOM   1635  O   GLY A 118      -6.225  31.109  64.045  1.00 13.58           O  
ANISOU 1635  O   GLY A 118     1851   1777   1530    332    -46     46       O  
ATOM   1636  H   GLY A 118      -8.411  30.104  63.820  1.00 14.25           H  
ATOM   1637  HA2 GLY A 118      -8.666  32.744  64.025  1.00 16.02           H  
ATOM   1638  HA3 GLY A 118      -8.829  31.994  65.400  1.00 16.02           H  
ATOM   1639  N   HIS A 119      -6.417  32.809  65.496  1.00 13.37           N  
ANISOU 1639  N   HIS A 119     1962   1503   1616    426   -131      3       N  
ATOM   1640  CA  HIS A 119      -4.998  32.926  65.739  1.00 13.52           C  
ANISOU 1640  CA  HIS A 119     1990   1542   1604    352   -189    -26       C  
ATOM   1641  C   HIS A 119      -4.753  33.266  67.208  1.00 15.11           C  
ANISOU 1641  C   HIS A 119     2294   1657   1791    423   -216   -151       C  
ATOM   1642  O   HIS A 119      -5.414  34.142  67.756  1.00 17.16           O  
ANISOU 1642  O   HIS A 119     2611   1794   2117    489   -232   -227       O  
ATOM   1643  CB  HIS A 119      -4.404  33.980  64.781  1.00 12.48           C  
ANISOU 1643  CB  HIS A 119     1814   1389   1539    199   -294     97       C  
ATOM   1644  CG  HIS A 119      -5.164  35.265  64.739  1.00 16.93           C  
ANISOU 1644  CG  HIS A 119     2418   1746   2267    213   -397    161       C  
ATOM   1645  CD2 HIS A 119      -6.260  35.628  64.029  1.00 17.80           C  
ANISOU 1645  CD2 HIS A 119     2490   1798   2476    221   -430    278       C  
ATOM   1646  ND1 HIS A 119      -4.809  36.361  65.490  1.00 23.60           N  
ANISOU 1646  ND1 HIS A 119     3335   2387   3245    227   -511     95       N  
ATOM   1647  CE1 HIS A 119      -5.654  37.350  65.242  1.00 20.98           C  
ANISOU 1647  CE1 HIS A 119     3000   1848   3124    259   -612    151       C  
ATOM   1648  NE2 HIS A 119      -6.551  36.927  64.369  1.00 21.62           N  
ANISOU 1648  NE2 HIS A 119     3009   2014   3190    258   -569    280       N  
ATOM   1649  H   HIS A 119      -6.892  33.379  65.931  1.00 16.05           H  
ATOM   1650  HA  HIS A 119      -4.572  32.075  65.552  1.00 16.22           H  
ATOM   1651  HB2 HIS A 119      -3.498  34.182  65.063  1.00 14.98           H  
ATOM   1652  HB3 HIS A 119      -4.393  33.614  63.883  1.00 14.98           H  
ATOM   1653  HD1 HIS A 119      -4.141  36.400  66.029  1.00 28.32           H  
ATOM   1654  HD2 HIS A 119      -6.733  35.095  63.432  1.00 21.36           H  
ATOM   1655  HE1 HIS A 119      -5.630  38.195  65.630  1.00 25.18           H  
ATOM   1656  N   ASP A 120      -3.832  32.525  67.839  1.00 13.52           N  
ANISOU 1656  N   ASP A 120     2096   1532   1508    409   -228   -188       N  
ATOM   1657  CA  ASP A 120      -3.422  32.717  69.224  1.00 15.42           C  
ANISOU 1657  CA  ASP A 120     2427   1755   1676    427   -277   -284       C  
ATOM   1658  C   ASP A 120      -1.921  32.993  69.277  1.00 17.52           C  
ANISOU 1658  C   ASP A 120     2670   2020   1967    329   -394   -273       C  
ATOM   1659  O   ASP A 120      -1.129  32.271  68.663  1.00 15.35           O  
ANISOU 1659  O   ASP A 120     2284   1828   1721    287   -401   -215       O  
ATOM   1660  CB  ASP A 120      -3.699  31.474  70.060  1.00 14.51           C  
ANISOU 1660  CB  ASP A 120     2325   1746   1440    467   -235   -272       C  
ATOM   1661  CG  ASP A 120      -5.164  31.259  70.389  1.00 19.86           C  
ANISOU 1661  CG  ASP A 120     3027   2465   2054    539   -119   -293       C  
ATOM   1662  OD1 ASP A 120      -6.020  32.106  70.085  1.00 18.79           O  
ANISOU 1662  OD1 ASP A 120     2891   2262   1984    592    -68   -353       O  
ATOM   1663  OD2 ASP A 120      -5.446  30.204  70.992  1.00 15.91           O1-
ANISOU 1663  OD2 ASP A 120     2525   2063   1455    533    -98   -231       O1-
ATOM   1664  H   ASP A 120      -3.415  31.875  67.459  1.00 16.22           H  
ATOM   1665  HA  ASP A 120      -3.896  33.470  69.609  1.00 18.50           H  
ATOM   1666  HB2 ASP A 120      -3.389  30.695  69.571  1.00 17.41           H  
ATOM   1667  HB3 ASP A 120      -3.216  31.549  70.897  1.00 17.41           H  
ATOM   1668  N   THR A 121      -1.546  34.016  70.032  1.00 16.95           N  
ANISOU 1668  N   THR A 121     2682   1861   1898    296   -486   -360       N  
ATOM   1669  CA  THR A 121      -0.157  34.281  70.363  1.00 15.73           C  
ANISOU 1669  CA  THR A 121     2512   1712   1752    193   -616   -358       C  
ATOM   1670  C   THR A 121       0.116  33.951  71.832  1.00 16.72           C  
ANISOU 1670  C   THR A 121     2722   1904   1725    196   -675   -439       C  
ATOM   1671  O   THR A 121      -0.529  34.492  72.709  1.00 18.37           O  
ANISOU 1671  O   THR A 121     3042   2095   1841    226   -660   -582       O  
ATOM   1672  CB  THR A 121       0.225  35.738  70.099  1.00 21.78           C  
ANISOU 1672  CB  THR A 121     3306   2322   2647    102   -729   -377       C  
ATOM   1673  CG2 THR A 121       1.695  35.933  70.382  1.00 21.88           C  
ANISOU 1673  CG2 THR A 121     3278   2366   2672    -27   -866   -354       C  
ATOM   1674  OG1 THR A 121      -0.009  36.058  68.725  1.00 44.28           O  
ANISOU 1674  OG1 THR A 121     6071   5144   5610     48   -707   -238       O  
ATOM   1675  H   THR A 121      -2.094  34.584  70.372  1.00 20.34           H  
ATOM   1676  HA  THR A 121       0.412  33.716  69.817  1.00 18.87           H  
ATOM   1677  HB  THR A 121      -0.290  36.327  70.672  1.00 26.14           H  
ATOM   1678  HG1 THR A 121      -0.821  35.949  68.539  1.00 53.14           H  
ATOM   1679 HG21 THR A 121       1.944  36.856  70.216  1.00 26.26           H  
ATOM   1680 HG22 THR A 121       1.887  35.716  71.308  1.00 26.26           H  
ATOM   1681 HG23 THR A 121       2.222  35.356  69.807  1.00 26.26           H  
ATOM   1682  N   PHE A 122       1.039  33.029  72.064  1.00 17.26           N  
ANISOU 1682  N   PHE A 122     2716   2067   1773    161   -745   -352       N  
ATOM   1683  CA  PHE A 122       1.406  32.599  73.410  1.00 19.34           C  
ANISOU 1683  CA  PHE A 122     3042   2421   1884    122   -848   -354       C  
ATOM   1684  C   PHE A 122       2.689  33.259  73.858  1.00 20.32           C  
ANISOU 1684  C   PHE A 122     3163   2531   2028      7  -1023   -379       C  
ATOM   1685  O   PHE A 122       3.639  33.355  73.092  1.00 21.56           O  
ANISOU 1685  O   PHE A 122     3190   2657   2344    -37  -1075   -318       O  
ATOM   1686  CB  PHE A 122       1.574  31.084  73.460  1.00 17.10           C  
ANISOU 1686  CB  PHE A 122     2663   2208   1625    153   -874   -201       C  
ATOM   1687  CG  PHE A 122       0.295  30.326  73.178  1.00 16.03           C  
ANISOU 1687  CG  PHE A 122     2538   2091   1463    239   -731   -162       C  
ATOM   1688  CD1 PHE A 122      -0.500  29.900  74.231  1.00 18.55           C  
ANISOU 1688  CD1 PHE A 122     2947   2518   1582    217   -718   -125       C  
ATOM   1689  CD2 PHE A 122      -0.120  30.055  71.873  1.00 14.51           C  
ANISOU 1689  CD2 PHE A 122     2254   1844   1417    309   -614   -159       C  
ATOM   1690  CE1 PHE A 122      -1.680  29.221  73.993  1.00 17.92           C  
ANISOU 1690  CE1 PHE A 122     2860   2465   1483    271   -594    -71       C  
ATOM   1691  CE2 PHE A 122      -1.286  29.369  71.637  1.00 15.35           C  
ANISOU 1691  CE2 PHE A 122     2365   1962   1504    371   -504   -122       C  
ATOM   1692  CZ  PHE A 122      -2.079  28.962  72.692  1.00 14.95           C  
ANISOU 1692  CZ  PHE A 122     2400   1994   1288    356   -494    -73       C  
ATOM   1693  H   PHE A 122       1.478  32.626  71.444  1.00 20.71           H  
ATOM   1694  HA  PHE A 122       0.702  32.848  74.029  1.00 23.20           H  
ATOM   1695  HB2 PHE A 122       2.230  30.820  72.795  1.00 20.52           H  
ATOM   1696  HB3 PHE A 122       1.881  30.831  74.344  1.00 20.52           H  
ATOM   1697  HD1 PHE A 122      -0.241  30.081  75.106  1.00 22.26           H  
ATOM   1698  HD2 PHE A 122       0.403  30.333  71.156  1.00 17.42           H  
ATOM   1699  HE1 PHE A 122      -2.207  28.939  74.706  1.00 21.50           H  
ATOM   1700  HE2 PHE A 122      -1.553  29.196  70.763  1.00 18.42           H  
ATOM   1701  HZ  PHE A 122      -2.867  28.495  72.530  1.00 17.95           H  
ATOM   1702  N   THR A 123       2.689  33.742  75.080  1.00 21.15           N  
ANISOU 1702  N   THR A 123     3397   2687   1952    -58  -1105   -486       N  
ATOM   1703  CA  THR A 123       3.901  34.310  75.690  1.00 22.48           C  
ANISOU 1703  CA  THR A 123     3573   2859   2109   -191  -1303   -513       C  
ATOM   1704  C   THR A 123       4.208  33.653  77.019  1.00 24.19           C  
ANISOU 1704  C   THR A 123     3834   3258   2099   -276  -1430   -455       C  
ATOM   1705  O   THR A 123       3.371  32.939  77.566  1.00 24.30           O  
ANISOU 1705  O   THR A 123     3893   3401   1938   -251  -1350   -412       O  
ATOM   1706  CB  THR A 123       3.759  35.827  75.901  1.00 27.70           C  
ANISOU 1706  CB  THR A 123     4350   3390   2783   -239  -1332   -738       C  
ATOM   1707  CG2 THR A 123       3.537  36.532  74.573  1.00 28.00           C  
ANISOU 1707  CG2 THR A 123     4330   3234   3074   -199  -1264   -717       C  
ATOM   1708  OG1 THR A 123       2.639  36.082  76.757  1.00 36.64           O  
ANISOU 1708  OG1 THR A 123     5609   4591   3723   -191  -1220   -938       O  
ATOM   1709  H   THR A 123       2.000  33.759  75.594  1.00 25.38           H  
ATOM   1710  HA  THR A 123       4.654  34.158  75.098  1.00 26.98           H  
ATOM   1711  HB  THR A 123       4.567  36.177  76.308  1.00 33.24           H  
ATOM   1712  HG1 THR A 123       2.553  36.908  76.879  1.00 43.97           H  
ATOM   1713 HG21 THR A 123       3.449  37.487  74.715  1.00 33.60           H  
ATOM   1714 HG22 THR A 123       4.290  36.369  73.982  1.00 33.60           H  
ATOM   1715 HG23 THR A 123       2.729  36.199  74.153  1.00 33.60           H  
ATOM   1716  N   LYS A 124       5.404  33.910  77.560  1.00 25.88           N  
ANISOU 1716  N   LYS A 124     3991   3505   2338   -392  -1583   -417       N  
ATOM   1717  CA  LYS A 124       5.797  33.343  78.843  1.00 29.32           C  
ANISOU 1717  CA  LYS A 124     4420   4129   2592   -485  -1680   -321       C  
ATOM   1718  C   LYS A 124       5.215  34.140  80.004  1.00 30.31           C  
ANISOU 1718  C   LYS A 124     4680   4403   2432   -557  -1624   -547       C  
ATOM   1719  O   LYS A 124       5.261  33.691  81.141  1.00 32.47           O  
ANISOU 1719  O   LYS A 124     4965   4886   2486   -632  -1678   -490       O  
ATOM   1720  CB  LYS A 124       7.324  33.303  78.966  1.00 43.03           C  
ANISOU 1720  CB  LYS A 124     6023   5848   4480   -567  -1868   -202       C  
ATOM   1721  CG  LYS A 124       8.019  32.403  77.947  1.00 38.30           C  
ANISOU 1721  CG  LYS A 124     5219   5154   4180   -486  -1914    -22       C  
ATOM   1722  CD  LYS A 124       7.776  30.934  78.206  1.00 40.39           C  
ANISOU 1722  CD  LYS A 124     5413   5456   4476   -423  -1940    177       C  
ATOM   1723  CE  LYS A 124       8.487  30.442  79.461  1.00 58.25           C  
ANISOU 1723  CE  LYS A 124     7653   7819   6661   -529  -2110    331       C  
ATOM   1724  NZ  LYS A 124       7.960  29.118  79.907  1.00 69.28           N1+
ANISOU 1724  NZ  LYS A 124     9034   9239   8050   -506  -2135    535       N1+
ATOM   1725  H   LYS A 124       6.003  34.411  77.199  1.00 31.06           H  
ATOM   1726  HA  LYS A 124       5.465  32.434  78.904  1.00 35.18           H  
ATOM   1727  HB2 LYS A 124       7.668  34.202  78.847  1.00 51.64           H  
ATOM   1728  HB3 LYS A 124       7.555  32.979  79.850  1.00 51.64           H  
ATOM   1729  HG2 LYS A 124       7.683  32.611  77.061  1.00 45.96           H  
ATOM   1730  HG3 LYS A 124       8.975  32.561  77.986  1.00 45.96           H  
ATOM   1731  HD2 LYS A 124       6.824  30.784  78.320  1.00 48.46           H  
ATOM   1732  HD3 LYS A 124       8.105  30.420  77.452  1.00 48.46           H  
ATOM   1733  HE2 LYS A 124       9.434  30.346  79.276  1.00 69.90           H  
ATOM   1734  HE3 LYS A 124       8.348  31.081  80.178  1.00 69.90           H  
ATOM   1735  HZ1 LYS A 124       7.091  29.182  80.087  1.00 83.13           H  
ATOM   1736  HZ2 LYS A 124       8.079  28.513  79.265  1.00 83.13           H  
ATOM   1737  HZ3 LYS A 124       8.389  28.852  80.639  1.00 83.13           H  
ATOM   1738  N   VAL A 125       4.691  35.328  79.704  1.00 40.82           N  
ANISOU 1738  N   VAL A 125     6093   5615   3800   -529  -1526   -810       N  
ATOM   1739  CA  VAL A 125       3.995  36.165  80.684  1.00 48.46           C  
ANISOU 1739  CA  VAL A 125     7146   6711   4555   -565  -1435  -1116       C  
ATOM   1740  C   VAL A 125       2.496  36.229  80.400  1.00 54.18           C  
ANISOU 1740  C   VAL A 125     7917   7430   5237   -454  -1204  -1262       C  
ATOM   1741  O   VAL A 125       1.710  36.675  81.239  1.00 59.15           O  
ANISOU 1741  O   VAL A 125     8579   8227   5667   -498  -1072  -1515       O  
ATOM   1742  CB  VAL A 125       4.577  37.572  80.677  1.00 54.36           C  
ANISOU 1742  CB  VAL A 125     7924   7281   5450   -633  -1507  -1336       C  
ATOM   1743  CG2 VAL A 125       6.088  37.595  80.631  1.00 55.87           C  
ANISOU 1743  CG2 VAL A 125     8045   7423   5760   -737  -1723  -1166       C  
ATOM   1744  HB  VAL A 125       4.247  38.045  79.896  1.00 65.23           H  
ATOM   1745 HG21 VAL A 125       6.384  37.293  79.758  1.00 67.04           H  
ATOM   1746 HG22 VAL A 125       6.397  38.500  80.792  1.00 67.04           H  
TER   
ATOM   1747  N   GLY D   8     -14.311  32.864  30.412  1.00 51.18           N  
ATOM   1748  CA  GLY D   8     -14.774  31.575  30.893  1.00 37.94           C  
ATOM   1749  C   GLY D   8     -15.504  31.688  32.220  1.00 30.76           C  
ATOM   1750  O   GLY D   8     -16.272  30.802  32.595  1.00 31.45           O  
ATOM   1751  HA2 GLY D   8     -15.377  31.184  30.241  1.00 45.53           H  
ATOM   1752  HA3 GLY D   8     -14.016  30.981  31.007  1.00 45.53           H  
ATOM   1753  N   ILE D   9     -15.267  32.778  32.944  1.00 26.13           N  
ANISOU 1753  N   ILE D   9     3505   3969   2454  -1053  -1105    898       N  
ATOM   1754  CA  ILE D   9     -15.803  32.910  34.297  1.00 22.22           C  
ANISOU 1754  CA  ILE D   9     2938   3446   2060  -1028  -1064    920       C  
ATOM   1755  C   ILE D   9     -17.252  33.399  34.284  1.00 26.36           C  
ANISOU 1755  C   ILE D   9     3383   3969   2662  -1032  -1147   1018       C  
ATOM   1756  O   ILE D   9     -18.051  32.981  35.117  1.00 24.41           O  
ANISOU 1756  O   ILE D   9     3076   3708   2491  -1026  -1150   1043       O  
ATOM   1757  CB  ILE D   9     -14.932  33.862  35.139  1.00 22.64           C  
ANISOU 1757  CB  ILE D   9     2979   3488   2136   -984   -968    901       C  
ATOM   1758  CG1 ILE D   9     -13.578  33.204  35.429  1.00 30.48           C  
ANISOU 1758  CG1 ILE D   9     4029   4476   3078   -976   -882    803       C  
ATOM   1759  CG2 ILE D   9     -15.597  34.201  36.485  1.00 21.11           C  
ANISOU 1759  CG2 ILE D   9     2710   3267   2043   -943   -936    934       C  
ATOM   1760  CD1 ILE D   9     -12.506  34.161  35.958  1.00 22.25           C  
ANISOU 1760  CD1 ILE D   9     2987   3426   2043   -943   -802    780       C  
ATOM   1761  H   ILE D   9     -14.802  33.451  32.679  1.00 31.36           H  
ATOM   1762  HA  ILE D   9     -15.788  32.039  34.725  1.00 26.67           H  
ATOM   1763  HB  ILE D   9     -14.787  34.681  34.642  1.00 27.17           H  
ATOM   1764 HG12 ILE D   9     -13.706  32.510  36.095  1.00 36.58           H  
ATOM   1765 HG13 ILE D   9     -13.242  32.811  34.608  1.00 36.58           H  
ATOM   1766 HG21 ILE D   9     -15.018  34.800  36.981  1.00 25.33           H  
ATOM   1767 HG22 ILE D   9     -16.450  34.630  36.316  1.00 25.33           H  
ATOM   1768 HG23 ILE D   9     -15.732  33.381  36.985  1.00 25.33           H  
ATOM   1769 HD11 ILE D   9     -11.688  33.664  36.113  1.00 26.70           H  
ATOM   1770 HD12 ILE D   9     -12.351  34.856  35.300  1.00 26.70           H  
ATOM   1771 HD13 ILE D   9     -12.817  34.555  36.788  1.00 26.70           H  
ATOM   1772  N   THR D  10     -17.583  34.290  33.365  1.00 26.01           N  
ANISOU 1772  N   THR D  10     3337   3944   2603  -1039  -1211   1076       N  
ATOM   1773  CA  THR D  10     -18.915  34.894  33.353  1.00 24.15           C  
ANISOU 1773  CA  THR D  10     3020   3708   2449  -1031  -1288   1172       C  
ATOM   1774  C   THR D  10     -19.980  33.832  33.222  1.00 31.44           C  
ANISOU 1774  C   THR D  10     3908   4628   3410  -1069  -1369   1196       C  
ATOM   1775  O   THR D  10     -19.910  32.976  32.333  1.00 28.83           O  
ANISOU 1775  O   THR D  10     3638   4301   3014  -1115  -1428   1164       O  
ATOM   1776  CB  THR D  10     -19.060  35.909  32.219  1.00 28.82           C  
ANISOU 1776  CB  THR D  10     3629   4316   3005  -1037  -1356   1224       C  
ATOM   1777  CG2 THR D  10     -20.485  36.395  32.087  1.00 28.61           C  
ANISOU 1777  CG2 THR D  10     3519   4289   3061  -1028  -1448   1320       C  
ATOM   1778  OG1 THR D  10     -18.229  37.034  32.511  1.00 26.48           O  
ANISOU 1778  OG1 THR D  10     3348   4015   2696  -1000  -1286   1219       O  
ATOM   1779  H   THR D  10     -17.061  34.566  32.739  1.00 31.22           H  
ATOM   1780  HA  THR D  10     -19.058  35.360  34.192  1.00 28.98           H  
ATOM   1781  HB  THR D  10     -18.787  35.507  31.380  1.00 34.58           H  
ATOM   1782  HG1 THR D  10     -18.293  37.606  31.899  1.00 31.77           H  
ATOM   1783 HG21 THR D  10     -20.550  37.037  31.362  1.00 34.33           H  
ATOM   1784 HG22 THR D  10     -21.074  35.647  31.900  1.00 34.33           H  
ATOM   1785 HG23 THR D  10     -20.768  36.821  32.911  1.00 34.33           H  
ATOM   1786  N   GLY D  11     -20.952  33.880  34.129  1.00 27.48           N  
ANISOU 1786  N   GLY D  11     3308   4120   3015  -1047  -1372   1253       N  
ATOM   1787  CA  GLY D  11     -22.094  32.996  34.031  1.00 28.33           C  
ANISOU 1787  CA  GLY D  11     3359   4226   3178  -1102  -1464   1309       C  
ATOM   1788  C   GLY D  11     -22.578  32.502  35.368  1.00 26.29           C  
ANISOU 1788  C   GLY D  11     3017   3959   3012  -1108  -1425   1349       C  
ATOM   1789  O   GLY D  11     -22.280  33.068  36.432  1.00 24.70           O  
ANISOU 1789  O   GLY D  11     2779   3757   2851  -1059  -1337   1359       O  
ATOM   1790  H   GLY D  11     -20.969  34.413  34.803  1.00 32.98           H  
ATOM   1791  HA2 GLY D  11     -22.825  33.463  33.596  1.00 33.99           H  
ATOM   1792  HA3 GLY D  11     -21.859  32.227  33.489  1.00 33.99           H  
ATOM   1793  N   THR D  12     -23.343  31.422  35.301  1.00 26.40           N  
ANISOU 1793  N   THR D  12     3004   3967   3061  -1166  -1496   1376       N  
ATOM   1794  CA  THR D  12     -23.964  30.839  36.473  1.00 26.21           C  
ANISOU 1794  CA  THR D  12     2890   3938   3129  -1180  -1475   1432       C  
ATOM   1795  C   THR D  12     -23.181  29.637  36.951  1.00 29.93           C  
ANISOU 1795  C   THR D  12     3445   4384   3542  -1196  -1416   1329       C  
ATOM   1796  O   THR D  12     -22.830  28.754  36.161  1.00 28.32           O  
ANISOU 1796  O   THR D  12     3336   4163   3260  -1226  -1456   1249       O  
ATOM   1797  CB  THR D  12     -25.413  30.434  36.142  1.00 29.39           C  
ANISOU 1797  CB  THR D  12     3194   4347   3625  -1236  -1596   1541       C  
ATOM   1798  CG2 THR D  12     -26.084  29.790  37.360  1.00 31.93           C  
ANISOU 1798  CG2 THR D  12     3414   4669   4050  -1249  -1570   1608       C  
ATOM   1799  OG1 THR D  12     -26.129  31.610  35.755  1.00 31.99           O  
ANISOU 1799  OG1 THR D  12     3441   4700   4016  -1208  -1644   1633       O  
ATOM   1800  H   THR D  12     -23.519  31.002  34.571  1.00 31.68           H  
ATOM   1801  HA  THR D  12     -23.984  31.495  37.187  1.00 31.45           H  
ATOM   1802  HB  THR D  12     -25.415  29.795  35.413  1.00 35.27           H  
ATOM   1803  HG1 THR D  12     -25.769  31.956  35.080  1.00 38.39           H  
ATOM   1804 HG21 THR D  12     -26.995  29.539  37.142  1.00 38.32           H  
ATOM   1805 HG22 THR D  12     -25.593  28.997  37.627  1.00 38.32           H  
ATOM   1806 HG23 THR D  12     -26.098  30.417  38.100  1.00 38.32           H  
ATOM   1807  N   TRP D  13     -22.902  29.617  38.257  1.00 25.77           N  
ANISOU 1807  N   TRP D  13     2886   3854   3053  -1166  -1321   1329       N  
ATOM   1808  CA  TRP D  13     -22.106  28.562  38.882  1.00 24.65           C  
ANISOU 1808  CA  TRP D  13     2822   3685   2859  -1170  -1254   1230       C  
ATOM   1809  C   TRP D  13     -22.827  27.989  40.099  1.00 23.37           C  
ANISOU 1809  C   TRP D  13     2570   3520   2787  -1187  -1240   1304       C  
ATOM   1810  O   TRP D  13     -23.586  28.696  40.749  1.00 25.22           O  
ANISOU 1810  O   TRP D  13     2679   3779   3123  -1162  -1231   1418       O  
ATOM   1811  CB  TRP D  13     -20.762  29.114  39.296  1.00 22.19           C  
ANISOU 1811  CB  TRP D  13     2580   3366   2484  -1107  -1136   1133       C  
ATOM   1812  CG  TRP D  13     -19.865  29.524  38.182  1.00 20.83           C  
ANISOU 1812  CG  TRP D  13     2500   3196   2217  -1081  -1130   1050       C  
ATOM   1813  CD1 TRP D  13     -19.801  30.750  37.568  1.00 22.34           C  
ANISOU 1813  CD1 TRP D  13     2680   3407   2401  -1053  -1142   1082       C  
ATOM   1814  CD2 TRP D  13     -18.844  28.724  37.585  1.00 21.71           C  
ANISOU 1814  CD2 TRP D  13     2726   3293   2230  -1084  -1108    936       C  
ATOM   1815  CE2 TRP D  13     -18.212  29.515  36.600  1.00 24.42           C  
ANISOU 1815  CE2 TRP D  13     3114   3656   2509  -1078  -1115    924       C  
ATOM   1816  CE3 TRP D  13     -18.409  27.406  37.778  1.00 23.24           C  
ANISOU 1816  CE3 TRP D  13     2987   3460   2383  -1106  -1094    862       C  
ATOM   1817  NE1 TRP D  13     -18.812  30.746  36.612  1.00 24.23           N  
ANISOU 1817  NE1 TRP D  13     3016   3649   2540  -1053  -1133   1005       N  
ATOM   1818  CZ2 TRP D  13     -17.165  29.035  35.823  1.00 24.54           C  
ANISOU 1818  CZ2 TRP D  13     3229   3673   2424  -1087  -1103    844       C  
ATOM   1819  CZ3 TRP D  13     -17.383  26.925  36.996  1.00 22.01           C  
ANISOU 1819  CZ3 TRP D  13     2933   3300   2128  -1112  -1084    780       C  
ATOM   1820  CH2 TRP D  13     -16.761  27.735  36.041  1.00 23.26           C  
ANISOU 1820  CH2 TRP D  13     3125   3486   2226  -1099  -1086    772       C  
ATOM   1821  H   TRP D  13     -23.169  30.218  38.812  1.00 30.93           H  
ATOM   1822  HA  TRP D  13     -21.962  27.846  38.245  1.00 29.58           H  
ATOM   1823  HB2 TRP D  13     -20.909  29.894  39.853  1.00 26.62           H  
ATOM   1824  HB3 TRP D  13     -20.297  28.434  39.808  1.00 26.62           H  
ATOM   1825  HD1 TRP D  13     -20.347  31.476  37.768  1.00 26.81           H  
ATOM   1826  HE1 TRP D  13     -18.604  31.408  36.104  1.00 29.07           H  
ATOM   1827  HE3 TRP D  13     -18.809  26.865  38.420  1.00 27.89           H  
ATOM   1828  HZ2 TRP D  13     -16.761  29.565  35.174  1.00 29.45           H  
ATOM   1829  HZ3 TRP D  13     -17.083  26.054  37.122  1.00 26.41           H  
ATOM   1830  HH2 TRP D  13     -16.074  27.381  35.524  1.00 27.91           H  
ATOM   1831  N   TYR D  14     -22.611  26.705  40.386  1.00 22.46           N  
ANISOU 1831  N   TYR D  14     2516   3377   2640  -1220  -1238   1241       N  
ATOM   1832  CA  TYR D  14     -23.277  26.043  41.506  1.00 23.93           C  
ANISOU 1832  CA  TYR D  14     2626   3560   2905  -1238  -1229   1307       C  
ATOM   1833  C   TYR D  14     -22.259  25.319  42.367  1.00 22.48           C  
ANISOU 1833  C   TYR D  14     2536   3347   2659  -1217  -1136   1197       C  
ATOM   1834  O   TYR D  14     -21.371  24.653  41.824  1.00 23.38           O  
ANISOU 1834  O   TYR D  14     2777   3429   2676  -1218  -1123   1068       O  
ATOM   1835  CB  TYR D  14     -24.300  25.031  41.016  1.00 26.47           C  
ANISOU 1835  CB  TYR D  14     2919   3871   3268  -1313  -1346   1356       C  
ATOM   1836  CG  TYR D  14     -25.235  25.525  39.953  1.00 25.98           C  
ANISOU 1836  CG  TYR D  14     2792   3828   3253  -1345  -1456   1441       C  
ATOM   1837  CD1 TYR D  14     -26.399  26.195  40.291  1.00 27.30           C  
ANISOU 1837  CD1 TYR D  14     2794   4029   3548  -1337  -1483   1590       C  
ATOM   1838  CD2 TYR D  14     -24.957  25.308  38.618  1.00 27.22           C  
ANISOU 1838  CD2 TYR D  14     3046   3968   3327  -1372  -1530   1373       C  
ATOM   1839  CE1 TYR D  14     -27.267  26.639  39.319  1.00 28.75           C  
ANISOU 1839  CE1 TYR D  14     2918   4228   3778  -1364  -1587   1665       C  
ATOM   1840  CE2 TYR D  14     -25.812  25.751  37.641  1.00 28.58           C  
ANISOU 1840  CE2 TYR D  14     3165   4155   3538  -1401  -1637   1449       C  
ATOM   1841  CZ  TYR D  14     -26.952  26.427  38.003  1.00 29.22           C  
ANISOU 1841  CZ  TYR D  14     3087   4267   3747  -1400  -1667   1593       C  
ATOM   1842  OH  TYR D  14     -27.818  26.861  37.036  1.00 32.63           O  
ANISOU 1842  OH  TYR D  14     3463   4711   4222  -1427  -1777   1667       O  
ATOM   1843  H   TYR D  14     -22.081  26.193  39.943  1.00 26.95           H  
ATOM   1844  HA  TYR D  14     -23.731  26.704  42.052  1.00 28.72           H  
ATOM   1845  HB2 TYR D  14     -23.826  24.265  40.654  1.00 31.76           H  
ATOM   1846  HB3 TYR D  14     -24.840  24.750  41.771  1.00 31.76           H  
ATOM   1847  HD1 TYR D  14     -26.599  26.343  41.188  1.00 32.75           H  
ATOM   1848  HD2 TYR D  14     -24.179  24.859  38.378  1.00 32.66           H  
ATOM   1849  HE1 TYR D  14     -28.045  27.094  39.551  1.00 34.50           H  
ATOM   1850  HE2 TYR D  14     -25.616  25.607  36.744  1.00 34.29           H  
ATOM   1851  HH  TYR D  14     -28.484  27.231  37.391  1.00 39.15           H  
ATOM   1852  N   ASN D  15     -22.364  25.426  43.693  1.00 21.21           N  
ANISOU 1852  N   ASN D  15     2310   3194   2553  -1185  -1067   1244       N  
ATOM   1853  CA  ASN D  15     -21.442  24.673  44.542  1.00 21.15           C  
ANISOU 1853  CA  ASN D  15     2398   3155   2485  -1167   -987   1138       C  
ATOM   1854  C   ASN D  15     -22.093  23.409  45.115  1.00 20.93           C  
ANISOU 1854  C   ASN D  15     2350   3110   2491  -1207  -1026   1158       C  
ATOM   1855  O   ASN D  15     -23.246  23.093  44.815  1.00 25.07           O  
ANISOU 1855  O   ASN D  15     2786   3648   3093  -1255  -1115   1253       O  
ATOM   1856  CB  ASN D  15     -20.853  25.528  45.676  1.00 20.12           C  
ANISOU 1856  CB  ASN D  15     2241   3035   2368  -1098   -878   1143       C  
ATOM   1857  CG  ASN D  15     -21.852  25.886  46.766  1.00 19.21           C  
ANISOU 1857  CG  ASN D  15     1972   2955   2373  -1054   -866   1288       C  
ATOM   1858  ND2 ASN D  15     -21.432  26.775  47.657  1.00 19.84           N  
ANISOU 1858  ND2 ASN D  15     2016   3045   2479   -967   -778   1299       N  
ATOM   1859  OD1 ASN D  15     -22.954  25.362  46.832  1.00 19.57           O  
ANISOU 1859  OD1 ASN D  15     1923   3012   2499  -1079   -925   1370       O  
ATOM   1860  H   ASN D  15     -22.938  25.910  44.113  1.00 25.45           H  
ATOM   1861  HA  ASN D  15     -20.698  24.383  43.991  1.00 25.39           H  
ATOM   1862  HB2 ASN D  15     -20.127  25.037  46.091  1.00 24.14           H  
ATOM   1863  HB3 ASN D  15     -20.517  26.356  45.299  1.00 24.14           H  
ATOM   1864 HD21 ASN D  15     -21.951  27.019  48.298  1.00 23.81           H  
ATOM   1865 HD22 ASN D  15     -20.641  27.106  47.594  1.00 23.81           H  
ATOM   1866  N   GLN D  16     -21.333  22.702  45.939  1.00 19.70           N  
ANISOU 1866  N   GLN D  16     2278   2923   2283  -1187   -956   1063       N  
ATOM   1867  CA  GLN D  16     -21.734  21.391  46.413  1.00 22.18           C  
ANISOU 1867  CA  GLN D  16     2605   3212   2612  -1224   -988   1045       C  
ATOM   1868  C   GLN D  16     -22.921  21.447  47.373  1.00 25.02           C  
ANISOU 1868  C   GLN D  16     2798   3605   3103  -1220   -998   1173       C  
ATOM   1869  O   GLN D  16     -23.520  20.413  47.685  1.00 27.07           O  
ANISOU 1869  O   GLN D  16     3034   3847   3403  -1265  -1037   1184       O  
ATOM   1870  CB  GLN D  16     -20.537  20.693  47.081  1.00 19.95           C  
ANISOU 1870  CB  GLN D  16     2457   2883   2241  -1187   -897    900       C  
ATOM   1871  CG  GLN D  16     -20.119  21.232  48.444  1.00 19.52           C  
ANISOU 1871  CG  GLN D  16     2378   2844   2197  -1119   -799    892       C  
ATOM   1872  CD  GLN D  16     -19.445  22.591  48.407  1.00 16.84           C  
ANISOU 1872  CD  GLN D  16     2039   2527   1834  -1066   -738    899       C  
ATOM   1873  NE2 GLN D  16     -19.400  23.230  49.563  1.00 23.16           N  
ANISOU 1873  NE2 GLN D  16     2773   3355   2671   -989   -687    918       N  
ATOM   1874  OE1 GLN D  16     -18.960  23.053  47.370  1.00 19.39           O  
ANISOU 1874  OE1 GLN D  16     2407   2841   2121  -1078   -737    865       O  
ATOM   1875  H   GLN D  16     -20.572  22.965  46.241  1.00 23.64           H  
ATOM   1876  HA  GLN D  16     -21.999  20.854  45.650  1.00 26.62           H  
ATOM   1877  HB2 GLN D  16     -20.757  19.756  47.197  1.00 23.94           H  
ATOM   1878  HB3 GLN D  16     -19.770  20.773  46.492  1.00 23.94           H  
ATOM   1879  HG2 GLN D  16     -20.909  21.310  49.001  1.00 23.43           H  
ATOM   1880  HG3 GLN D  16     -19.496  20.606  48.846  1.00 23.43           H  
ATOM   1881 HE21 GLN D  16     -19.739  22.870  50.267  1.00 27.79           H  
ATOM   1882 HE22 GLN D  16     -19.032  24.005  49.612  1.00 27.79           H  
ATOM   1883  N   LEU D  17     -23.241  22.642  47.856  1.00 23.45           N  
ANISOU 1883  N   LEU D  17     2478   3450   2983  -1154   -951   1265       N  
ATOM   1884  CA  LEU D  17     -24.373  22.855  48.753  1.00 24.54           C  
ANISOU 1884  CA  LEU D  17     2433   3618   3273  -1115   -921   1384       C  
ATOM   1885  C   LEU D  17     -25.636  23.169  47.975  1.00 28.53           C  
ANISOU 1885  C   LEU D  17     2812   4155   3873  -1156  -1010   1527       C  
ATOM   1886  O   LEU D  17     -26.732  23.158  48.531  1.00 33.87           O  
ANISOU 1886  O   LEU D  17     3334   4855   4680  -1140   -995   1637       O  
ATOM   1887  CB  LEU D  17     -24.099  24.006  49.718  1.00 23.89           C  
ANISOU 1887  CB  LEU D  17     2280   3555   3244   -993   -799   1409       C  
ATOM   1888  CG  LEU D  17     -22.914  23.869  50.666  1.00 24.43           C  
ANISOU 1888  CG  LEU D  17     2451   3586   3246   -933   -692   1265       C  
ATOM   1889  CD1 LEU D  17     -22.644  25.160  51.402  1.00 24.84           C  
ANISOU 1889  CD1 LEU D  17     2444   3640   3352   -803   -575   1287       C  
ATOM   1890  CD2 LEU D  17     -23.204  22.775  51.639  1.00 29.10           C  
ANISOU 1890  CD2 LEU D  17     3033   4139   3886   -943   -634   1217       C  
ATOM   1891  H   LEU D  17     -22.808  23.363  47.674  1.00 28.14           H  
ATOM   1892  HA  LEU D  17     -24.526  22.051  49.273  1.00 29.45           H  
ATOM   1893  HB2 LEU D  17     -23.951  24.807  49.193  1.00 28.67           H  
ATOM   1894  HB3 LEU D  17     -24.889  24.129  50.268  1.00 28.67           H  
ATOM   1895  HG  LEU D  17     -22.121  23.630  50.161  1.00 29.32           H  
ATOM   1896 HD11 LEU D  17     -21.886  25.033  51.994  1.00 29.80           H  
ATOM   1897 HD12 LEU D  17     -22.448  25.856  50.756  1.00 29.80           H  
ATOM   1898 HD13 LEU D  17     -23.430  25.399  51.918  1.00 29.80           H  
ATOM   1899 HD21 LEU D  17     -22.452  22.684  52.244  1.00 34.92           H  
ATOM   1900 HD22 LEU D  17     -24.005  23.000  52.137  1.00 34.92           H  
ATOM   1901 HD23 LEU D  17     -23.338  21.947  51.151  1.00 34.92           H  
ATOM   1902  N   GLY D  18     -25.473  23.464  46.693  1.00 28.39           N  
ANISOU 1902  N   GLY D  18     2860   4135   3792  -1204  -1090   1518       N  
ATOM   1903  CA  GLY D  18     -26.591  23.861  45.862  1.00 29.70           C  
ANISOU 1903  CA  GLY D  18     2917   4327   4040  -1239  -1179   1638       C  
ATOM   1904  C   GLY D  18     -26.810  25.367  45.812  1.00 31.13           C  
ANISOU 1904  C   GLY D  18     3004   4546   4279  -1164  -1137   1725       C  
ATOM   1905  O   GLY D  18     -27.855  25.817  45.348  1.00 33.98           O  
ANISOU 1905  O   GLY D  18     3246   4934   4731  -1173  -1193   1837       O  
ATOM   1906  H   GLY D  18     -24.719  23.440  46.281  1.00 34.07           H  
ATOM   1907  HA2 GLY D  18     -26.443  23.546  44.957  1.00 35.64           H  
ATOM   1908  HA3 GLY D  18     -27.401  23.448  46.199  1.00 35.64           H  
ATOM   1909  N   SER D  19     -25.847  26.147  46.311  1.00 23.19           N  
ANISOU 1909  N   SER D  19     2047   3539   3224  -1087  -1040   1675       N  
ATOM   1910  CA  SER D  19     -25.891  27.609  46.215  1.00 27.70           C  
ANISOU 1910  CA  SER D  19     2554   4135   3836  -1013   -998   1742       C  
ATOM   1911  C   SER D  19     -25.641  28.044  44.775  1.00 29.58           C  
ANISOU 1911  C   SER D  19     2867   4370   4002  -1067  -1081   1700       C  
ATOM   1912  O   SER D  19     -24.971  27.336  44.031  1.00 25.14           O  
ANISOU 1912  O   SER D  19     2441   3780   3330  -1132  -1127   1589       O  
ATOM   1913  CB  SER D  19     -24.858  28.256  47.142  1.00 21.35           C  
ANISOU 1913  CB  SER D  19     1795   3322   2997   -923   -877   1693       C  
ATOM   1914  OG  SER D  19     -25.074  27.855  48.493  1.00 21.08           O  
ANISOU 1914  OG  SER D  19     1695   3285   3028   -851   -795   1717       O  
ATOM   1915  H   SER D  19     -25.149  25.849  46.715  1.00 27.83           H  
ATOM   1916  HA  SER D  19     -26.772  27.920  46.478  1.00 33.24           H  
ATOM   1917  HB2 SER D  19     -23.970  27.978  46.868  1.00 25.63           H  
ATOM   1918  HB3 SER D  19     -24.938  29.221  47.082  1.00 25.63           H  
ATOM   1919  HG  SER D  19     -24.503  28.214  48.994  1.00 25.30           H  
ATOM   1920  N   THR D  20     -26.159  29.215  44.409  1.00 26.26           N  
ANISOU 1920  N   THR D  20     2361   3975   3642  -1023  -1090   1780       N  
ATOM   1921  CA  THR D  20     -26.065  29.738  43.045  1.00 24.78           C  
ANISOU 1921  CA  THR D  20     2228   3788   3399  -1058  -1173   1751       C  
ATOM   1922  C   THR D  20     -25.276  31.053  43.032  1.00 24.76           C  
ANISOU 1922  C   THR D  20     2262   3787   3358   -982  -1107   1711       C  
ATOM   1923  O   THR D  20     -25.632  32.030  43.696  1.00 28.03           O  
ANISOU 1923  O   THR D  20     2579   4217   3854   -891  -1047   1785       O  
ATOM   1924  CB  THR D  20     -27.484  29.940  42.423  1.00 28.11           C  
ANISOU 1924  CB  THR D  20     2521   4235   3923  -1081  -1271   1874       C  
ATOM   1925  CG2 THR D  20     -27.405  30.551  41.025  1.00 31.67           C  
ANISOU 1925  CG2 THR D  20     3031   4686   4316  -1107  -1359   1846       C  
ATOM   1926  OG1 THR D  20     -28.148  28.679  42.329  1.00 31.92           O  
ANISOU 1926  OG1 THR D  20     2983   4711   4436  -1161  -1344   1897       O  
ATOM   1927  H   THR D  20     -26.581  29.737  44.946  1.00 31.51           H  
ATOM   1928  HA  THR D  20     -25.587  29.098  42.495  1.00 29.73           H  
ATOM   1929  HB  THR D  20     -28.001  30.535  42.988  1.00 33.73           H  
ATOM   1930  HG1 THR D  20     -28.228  28.338  43.093  1.00 38.31           H  
ATOM   1931 HG21 THR D  20     -28.297  30.665  40.662  1.00 38.01           H  
ATOM   1932 HG22 THR D  20     -26.967  31.415  41.065  1.00 38.01           H  
ATOM   1933 HG23 THR D  20     -26.898  29.968  40.437  1.00 38.01           H  
ATOM   1934  N   PHE D  21     -24.212  31.049  42.235  1.00 25.15           N  
ANISOU 1934  N   PHE D  21     2457   3817   3283  -1011  -1118   1588       N  
ATOM   1935  CA  PHE D  21     -23.245  32.146  42.100  1.00 23.16           C  
ANISOU 1935  CA  PHE D  21     2271   3557   2970   -949  -1061   1519       C  
ATOM   1936  C   PHE D  21     -23.360  32.681  40.660  1.00 24.94           C  
ANISOU 1936  C   PHE D  21     2537   3788   3149   -974  -1149   1515       C  
ATOM   1937  O   PHE D  21     -23.000  31.982  39.726  1.00 26.41           O  
ANISOU 1937  O   PHE D  21     2818   3965   3253  -1035  -1199   1444       O  
ATOM   1938  CB  PHE D  21     -21.859  31.590  42.443  1.00 20.64           C  
ANISOU 1938  CB  PHE D  21     2081   3209   2550   -953   -986   1376       C  
ATOM   1939  CG  PHE D  21     -20.694  32.494  42.149  1.00 22.64           C  
ANISOU 1939  CG  PHE D  21     2426   3448   2727   -901   -933   1279       C  
ATOM   1940  CD1 PHE D  21     -20.689  33.837  42.492  1.00 22.74           C  
ANISOU 1940  CD1 PHE D  21     2400   3461   2779   -814   -897   1314       C  
ATOM   1941  CD2 PHE D  21     -19.532  31.945  41.624  1.00 25.28           C  
ANISOU 1941  CD2 PHE D  21     2891   3762   2954   -923   -908   1145       C  
ATOM   1942  CE1 PHE D  21     -19.578  34.628  42.239  1.00 23.77           C  
ANISOU 1942  CE1 PHE D  21     2625   3569   2838   -766   -852   1222       C  
ATOM   1943  CE2 PHE D  21     -18.428  32.720  41.373  1.00 23.16           C  
ANISOU 1943  CE2 PHE D  21     2697   3479   2625   -872   -854   1061       C  
ATOM   1944  CZ  PHE D  21     -18.440  34.065  41.678  1.00 19.09           C  
ANISOU 1944  CZ  PHE D  21     2147   2961   2145   -800   -830   1100       C  
ATOM   1945  H   PHE D  21     -24.017  30.381  41.730  1.00 30.18           H  
ATOM   1946  HA  PHE D  21     -23.462  32.859  42.721  1.00 27.79           H  
ATOM   1947  HB2 PHE D  21     -21.837  31.390  43.392  1.00 24.76           H  
ATOM   1948  HB3 PHE D  21     -21.725  30.773  41.938  1.00 24.76           H  
ATOM   1949  HD1 PHE D  21     -21.453  34.220  42.860  1.00 27.29           H  
ATOM   1950  HD2 PHE D  21     -19.513  31.041  41.406  1.00 30.34           H  
ATOM   1951  HE1 PHE D  21     -19.593  35.534  42.449  1.00 28.53           H  
ATOM   1952  HE2 PHE D  21     -17.668  32.337  40.997  1.00 27.80           H  
ATOM   1953  HZ  PHE D  21     -17.692  34.591  41.510  1.00 22.91           H  
ATOM   1954  N   ILE D  22     -23.917  33.893  40.509  1.00 23.67           N  
ANISOU 1954  N   ILE D  22     2306   3643   3047   -917  -1167   1592       N  
ATOM   1955  CA  ILE D  22     -24.165  34.559  39.221  1.00 25.16           C  
ANISOU 1955  CA  ILE D  22     2518   3839   3204   -931  -1254   1608       C  
ATOM   1956  C   ILE D  22     -23.135  35.669  39.091  1.00 25.78           C  
ANISOU 1956  C   ILE D  22     2681   3902   3214   -868  -1197   1540       C  
ATOM   1957  O   ILE D  22     -23.118  36.579  39.920  1.00 28.73           O  
ANISOU 1957  O   ILE D  22     3015   4267   3635   -780  -1134   1566       O  
ATOM   1958  CB  ILE D  22     -25.600  35.171  39.149  1.00 27.02           C  
ANISOU 1958  CB  ILE D  22     2610   4097   3559   -904  -1320   1747       C  
ATOM   1959  CG1 ILE D  22     -26.672  34.105  39.370  1.00 41.67           C  
ANISOU 1959  CG1 ILE D  22     4365   5968   5500   -962  -1371   1824       C  
ATOM   1960  CG2 ILE D  22     -25.816  35.923  37.828  1.00 34.63           C  
ANISOU 1960  CG2 ILE D  22     3607   5066   4486   -914  -1413   1758       C  
ATOM   1961  CD1 ILE D  22     -26.837  33.135  38.241  1.00 56.72           C  
ANISOU 1961  CD1 ILE D  22     6332   7865   7352  -1064  -1480   1793       C  
ATOM   1962  H   ILE D  22     -24.172  34.372  41.177  1.00 28.41           H  
ATOM   1963  HA  ILE D  22     -24.050  33.931  38.492  1.00 30.20           H  
ATOM   1964  HB  ILE D  22     -25.678  35.817  39.868  1.00 32.42           H  
ATOM   1965 HG12 ILE D  22     -26.442  33.595  40.163  1.00 50.00           H  
ATOM   1966 HG13 ILE D  22     -27.525  34.547  39.504  1.00 50.00           H  
ATOM   1967 HG21 ILE D  22     -26.714  36.289  37.817  1.00 41.56           H  
ATOM   1968 HG22 ILE D  22     -25.166  36.640  37.763  1.00 41.56           H  
ATOM   1969 HG23 ILE D  22     -25.701  35.304  37.090  1.00 41.56           H  
ATOM   1970 HD11 ILE D  22     -27.534  32.500  38.469  1.00 68.06           H  
ATOM   1971 HD12 ILE D  22     -27.083  33.623  37.439  1.00 68.06           H  
ATOM   1972 HD13 ILE D  22     -25.998  32.669  38.100  1.00 68.06           H  
ATOM   1973  N   VAL D  23     -22.226  35.572  38.131  1.00 25.32           N  
ANISOU 1973  N   VAL D  23     2742   3835   3044   -901  -1208   1448       N  
ATOM   1974  CA  VAL D  23     -21.115  36.520  38.084  1.00 22.39           C  
ANISOU 1974  CA  VAL D  23     2454   3446   2608   -846  -1143   1378       C  
ATOM   1975  C   VAL D  23     -20.778  36.984  36.663  1.00 25.64           C  
ANISOU 1975  C   VAL D  23     2940   3864   2938   -868  -1200   1355       C  
ATOM   1976  O   VAL D  23     -20.927  36.241  35.698  1.00 24.31           O  
ANISOU 1976  O   VAL D  23     2805   3709   2723   -929  -1266   1340       O  
ATOM   1977  CB  VAL D  23     -19.870  35.909  38.758  1.00 23.40           C  
ANISOU 1977  CB  VAL D  23     2658   3554   2679   -837  -1042   1262       C  
ATOM   1978  CG1 VAL D  23     -19.329  34.715  37.966  1.00 24.07           C  
ANISOU 1978  CG1 VAL D  23     2825   3642   2680   -903  -1058   1179       C  
ATOM   1979  CG2 VAL D  23     -18.823  36.960  38.969  1.00 19.74           C  
ANISOU 1979  CG2 VAL D  23     2257   3066   2179   -769   -970   1204       C  
ATOM   1980  H   VAL D  23     -22.226  34.981  37.506  1.00 30.38           H  
ATOM   1981  HA  VAL D  23     -21.364  37.307  38.594  1.00 26.87           H  
ATOM   1982  HB  VAL D  23     -20.128  35.580  39.633  1.00 28.08           H  
ATOM   1983 HG11 VAL D  23     -18.549  34.362  38.422  1.00 28.89           H  
ATOM   1984 HG12 VAL D  23     -20.017  34.034  37.911  1.00 28.89           H  
ATOM   1985 HG13 VAL D  23     -19.085  35.012  37.075  1.00 28.89           H  
ATOM   1986 HG21 VAL D  23     -18.050  36.555  39.393  1.00 23.69           H  
ATOM   1987 HG22 VAL D  23     -18.571  37.332  38.109  1.00 23.69           H  
ATOM   1988 HG23 VAL D  23     -19.185  37.657  39.538  1.00 23.69           H  
ATOM   1989  N   THR D  24     -20.370  38.245  36.560  1.00 22.96           N  
ANISOU 1989  N   THR D  24     2627   3512   2583   -811  -1178   1358       N  
ATOM   1990  CA  THR D  24     -19.824  38.792  35.329  1.00 24.41           C  
ANISOU 1990  CA  THR D  24     2888   3703   2685   -832  -1214   1338       C  
ATOM   1991  C   THR D  24     -18.393  39.216  35.580  1.00 23.25           C  
ANISOU 1991  C   THR D  24     2815   3541   2479   -822  -1129   1271       C  
ATOM   1992  O   THR D  24     -18.084  39.914  36.557  1.00 22.87           O  
ANISOU 1992  O   THR D  24     2757   3463   2467   -758  -1065   1265       O  
ATOM   1993  CB  THR D  24     -20.609  39.986  34.816  1.00 27.83           C  
ANISOU 1993  CB  THR D  24     3289   4136   3151   -799  -1285   1424       C  
ATOM   1994  CG2 THR D  24     -19.975  40.507  33.549  1.00 30.51           C  
ANISOU 1994  CG2 THR D  24     3707   4485   3400   -844  -1328   1419       C  
ATOM   1995  OG1 THR D  24     -21.951  39.584  34.539  1.00 30.87           O  
ANISOU 1995  OG1 THR D  24     3589   4540   3602   -829  -1380   1506       O  
ATOM   1996  H   THR D  24     -20.401  38.814  37.205  1.00 27.55           H  
ATOM   1997  HA  THR D  24     -19.825  38.106  34.643  1.00 29.30           H  
ATOM   1998  HB  THR D  24     -20.607  40.692  35.481  1.00 33.40           H  
ATOM   1999  HG1 THR D  24     -22.314  39.292  35.238  1.00 37.05           H  
ATOM   2000 HG21 THR D  24     -20.474  41.270  33.219  1.00 36.61           H  
ATOM   2001 HG22 THR D  24     -19.061  40.780  33.724  1.00 36.61           H  
ATOM   2002 HG23 THR D  24     -19.973  39.814  32.870  1.00 36.61           H  
ATOM   2003  N   ALA D  25     -17.521  38.750  34.700  1.00 26.06           N  
ANISOU 2003  N   ALA D  25     3242   3914   2744   -882  -1130   1220       N  
ATOM   2004  CA  ALA D  25     -16.112  39.091  34.750  1.00 29.70           C  
ANISOU 2004  CA  ALA D  25     3766   4371   3148   -884  -1058   1160       C  
ATOM   2005  C   ALA D  25     -15.833  40.215  33.755  1.00 23.21           C  
ANISOU 2005  C   ALA D  25     2980   3559   2280   -897  -1101   1203       C  
ATOM   2006  O   ALA D  25     -15.944  40.033  32.547  1.00 27.26           O  
ANISOU 2006  O   ALA D  25     3524   4101   2733   -944  -1165   1220       O  
ATOM   2007  CB  ALA D  25     -15.262  37.854  34.454  1.00 26.29           C  
ANISOU 2007  CB  ALA D  25     3386   3956   2646   -929  -1023   1077       C  
ATOM   2008  H   ALA D  25     -17.726  38.224  34.052  1.00 31.27           H  
ATOM   2009  HA  ALA D  25     -15.889  39.408  35.639  1.00 35.64           H  
ATOM   2010  HB1 ALA D  25     -14.324  38.100  34.491  1.00 31.54           H  
ATOM   2011  HB2 ALA D  25     -15.453  37.174  35.119  1.00 31.54           H  
ATOM   2012  HB3 ALA D  25     -15.483  37.524  33.569  1.00 31.54           H  
ATOM   2013  N   GLY D  26     -15.485  41.382  34.284  1.00 23.44           N  
ANISOU 2013  N   GLY D  26     3010   3560   2338   -854  -1069   1222       N  
ATOM   2014  CA  GLY D  26     -15.231  42.564  33.476  1.00 26.36           C  
ANISOU 2014  CA  GLY D  26     3413   3930   2671   -865  -1110   1269       C  
ATOM   2015  C   GLY D  26     -13.842  42.568  32.885  1.00 25.84           C  
ANISOU 2015  C   GLY D  26     3409   3888   2522   -913  -1071   1224       C  
ATOM   2016  O   GLY D  26     -12.935  41.955  33.428  1.00 23.27           O  
ANISOU 2016  O   GLY D  26     3095   3563   2182   -916   -997   1153       O  
ATOM   2017  H   GLY D  26     -15.389  41.515  35.128  1.00 28.13           H  
ATOM   2018  HA2 GLY D  26     -15.874  42.604  32.751  1.00 31.63           H  
ATOM   2019  HA3 GLY D  26     -15.334  43.358  34.023  1.00 31.63           H  
ATOM   2020  N   ALA D  27     -13.672  43.277  31.770  1.00 27.77           N  
ANISOU 2020  N   ALA D  27     3690   4152   2710   -947  -1123   1268       N  
ATOM   2021  CA  ALA D  27     -12.386  43.323  31.105  1.00 28.29           C  
ANISOU 2021  CA  ALA D  27     3807   4250   2691   -992  -1091   1239       C  
ATOM   2022  C   ALA D  27     -11.319  43.896  32.028  1.00 32.71           C  
ANISOU 2022  C   ALA D  27     4369   4783   3276   -975  -1015   1207       C  
ATOM   2023  O   ALA D  27     -10.141  43.563  31.905  1.00 40.56           O  
ANISOU 2023  O   ALA D  27     5386   5804   4220  -1002   -961   1158       O  
ATOM   2024  CB  ALA D  27     -12.479  44.156  29.837  1.00 27.52           C  
ANISOU 2024  CB  ALA D  27     3747   4175   2535  -1026  -1163   1305       C  
ATOM   2025  H   ALA D  27     -14.288  43.736  31.383  1.00 33.32           H  
ATOM   2026  HA  ALA D  27     -12.122  42.423  30.858  1.00 33.95           H  
ATOM   2027  HB1 ALA D  27     -11.609  44.175  29.408  1.00 33.03           H  
ATOM   2028  HB2 ALA D  27     -13.133  43.755  29.243  1.00 33.03           H  
ATOM   2029  HB3 ALA D  27     -12.752  45.057  30.071  1.00 33.03           H  
ATOM   2030  N   ASP D  28     -11.751  44.761  32.944  1.00 25.06           N  
ANISOU 2030  N   ASP D  28     3379   3759   2383   -922  -1015   1236       N  
ATOM   2031  CA  ASP D  28     -10.860  45.434  33.885  1.00 36.71           C  
ANISOU 2031  CA  ASP D  28     4865   5195   3888   -897   -959   1211       C  
ATOM   2032  C   ASP D  28     -10.446  44.647  35.153  1.00 25.64           C  
ANISOU 2032  C   ASP D  28     3444   3771   2527   -859   -879   1132       C  
ATOM   2033  O   ASP D  28      -9.776  45.201  35.994  1.00 25.65           O  
ANISOU 2033  O   ASP D  28     3458   3732   2556   -831   -839   1111       O  
ATOM   2034  CB  ASP D  28     -11.532  46.727  34.341  1.00 49.08           C  
ANISOU 2034  CB  ASP D  28     6433   6705   5512   -841   -998   1274       C  
ATOM   2035  CG  ASP D  28     -12.837  46.468  35.084  1.00 49.58           C  
ANISOU 2035  CG  ASP D  28     6450   6741   5645   -768  -1009   1289       C  
ATOM   2036  OD1 ASP D  28     -13.363  45.330  34.981  1.00 29.12           O  
ANISOU 2036  OD1 ASP D  28     3826   4183   3056   -780  -1008   1267       O  
ATOM   2037  OD2 ASP D  28     -13.333  47.395  35.761  1.00 47.76           O1-
ANISOU 2037  OD2 ASP D  28     6220   6459   5467   -696  -1019   1325       O1-
ATOM   2038  H   ASP D  28     -12.577  44.978  33.042  1.00 30.07           H  
ATOM   2039  HA  ASP D  28     -10.047  45.677  33.416  1.00 44.05           H  
ATOM   2040  HB2 ASP D  28     -10.934  47.203  34.939  1.00 58.90           H  
ATOM   2041  HB3 ASP D  28     -11.731  47.273  33.564  1.00 58.90           H  
ATOM   2042  N   GLY D  29     -10.849  43.386  35.281  1.00 21.13           N  
ANISOU 2042  N   GLY D  29     2849   3220   1958   -860   -862   1091       N  
ATOM   2043  CA  GLY D  29     -10.541  42.589  36.446  1.00 19.87           C  
ANISOU 2043  CA  GLY D  29     2677   3039   1835   -825   -792   1018       C  
ATOM   2044  C   GLY D  29     -11.626  42.548  37.501  1.00 18.51           C  
ANISOU 2044  C   GLY D  29     2466   2828   1739   -754   -789   1033       C  
ATOM   2045  O   GLY D  29     -11.426  41.946  38.544  1.00 17.92           O  
ANISOU 2045  O   GLY D  29     2383   2730   1695   -718   -731    977       O  
ATOM   2046  H   GLY D  29     -11.312  42.967  34.690  1.00 25.35           H  
ATOM   2047  HA2 GLY D  29     -10.363  41.678  36.165  1.00 23.85           H  
ATOM   2048  HA3 GLY D  29      -9.736  42.938  36.860  1.00 23.85           H  
ATOM   2049  N   ALA D  30     -12.757  43.190  37.242  1.00 21.70           N  
ANISOU 2049  N   ALA D  30     2847   3225   2174   -728   -850   1110       N  
ATOM   2050  CA  ALA D  30     -13.842  43.204  38.208  1.00 20.19           C  
ANISOU 2050  CA  ALA D  30     2611   3004   2057   -651   -847   1136       C  
ATOM   2051  C   ALA D  30     -14.714  41.962  38.126  1.00 19.32           C  
ANISOU 2051  C   ALA D  30     2452   2926   1962   -672   -864   1135       C  
ATOM   2052  O   ALA D  30     -14.890  41.374  37.054  1.00 21.70           O  
ANISOU 2052  O   ALA D  30     2755   3269   2220   -740   -913   1144       O  
ATOM   2053  CB  ALA D  30     -14.694  44.443  38.017  1.00 22.94           C  
ANISOU 2053  CB  ALA D  30     2950   3329   2437   -603   -905   1222       C  
ATOM   2054  H   ALA D  30     -12.919  43.624  36.517  1.00 26.04           H  
ATOM   2055  HA  ALA D  30     -13.464  43.240  39.100  1.00 24.23           H  
ATOM   2056  HB1 ALA D  30     -15.413  44.435  38.669  1.00 27.53           H  
ATOM   2057  HB2 ALA D  30     -14.140  45.229  38.144  1.00 27.53           H  
ATOM   2058  HB3 ALA D  30     -15.062  44.438  37.120  1.00 27.53           H  
ATOM   2059  N   LEU D  31     -15.260  41.587  39.279  1.00 18.57           N  
ANISOU 2059  N   LEU D  31     2318   2810   1929   -610   -826   1127       N  
ATOM   2060  CA  LEU D  31     -16.307  40.571  39.407  1.00 20.85           C  
ANISOU 2060  CA  LEU D  31     2545   3121   2254   -619   -848   1147       C  
ATOM   2061  C   LEU D  31     -17.504  41.270  40.024  1.00 19.21           C  
ANISOU 2061  C   LEU D  31     2277   2895   2127   -533   -865   1225       C  
ATOM   2062  O   LEU D  31     -17.366  42.000  40.999  1.00 21.45           O  
ANISOU 2062  O   LEU D  31     2574   3135   2443   -447   -813   1223       O  
ATOM   2063  CB  LEU D  31     -15.887  39.397  40.281  1.00 20.85           C  
ANISOU 2063  CB  LEU D  31     2547   3117   2258   -622   -781   1072       C  
ATOM   2064  CG  LEU D  31     -14.714  38.545  39.809  1.00 19.04           C  
ANISOU 2064  CG  LEU D  31     2376   2904   1956   -692   -754    987       C  
ATOM   2065  CD1 LEU D  31     -14.534  37.462  40.813  1.00 16.28           C  
ANISOU 2065  CD1 LEU D  31     2022   2540   1625   -679   -695    922       C  
ATOM   2066  CD2 LEU D  31     -14.943  37.973  38.413  1.00 20.28           C  
ANISOU 2066  CD2 LEU D  31     2544   3102   2057   -774   -823   1003       C  
ATOM   2067  H   LEU D  31     -15.029  41.922  40.037  1.00 22.29           H  
ATOM   2068  HA  LEU D  31     -16.555  40.239  38.530  1.00 25.01           H  
ATOM   2069  HB2 LEU D  31     -15.651  39.744  41.155  1.00 25.02           H  
ATOM   2070  HB3 LEU D  31     -16.650  38.803  40.371  1.00 25.02           H  
ATOM   2071  HG  LEU D  31     -13.909  39.085  39.791  1.00 22.85           H  
ATOM   2072 HD11 LEU D  31     -13.792  36.900  40.541  1.00 19.54           H  
ATOM   2073 HD12 LEU D  31     -14.347  37.862  41.677  1.00 19.54           H  
ATOM   2074 HD13 LEU D  31     -15.348  36.937  40.860  1.00 19.54           H  
ATOM   2075 HD21 LEU D  31     -14.172  37.442  38.160  1.00 24.33           H  
ATOM   2076 HD22 LEU D  31     -15.738  37.418  38.426  1.00 24.33           H  
ATOM   2077 HD23 LEU D  31     -15.061  38.706  37.788  1.00 24.33           H  
ATOM   2078  N   THR D  32     -18.661  41.054  39.423  1.00 20.29           N  
ANISOU 2078  N   THR D  32     2352   3063   2295   -553   -939   1293       N  
ATOM   2079  CA  THR D  32     -19.920  41.625  39.883  1.00 21.22           C  
ANISOU 2079  CA  THR D  32     2387   3177   2501   -485   -969   1387       C  
ATOM   2080  C   THR D  32     -20.985  40.592  39.664  1.00 23.07           C  
ANISOU 2080  C   THR D  32     2520   3458   2788   -552  -1030   1455       C  
ATOM   2081  O   THR D  32     -21.002  39.937  38.625  1.00 29.47           O  
ANISOU 2081  O   THR D  32     3347   4297   3554   -643  -1093   1446       O  
ATOM   2082  CB  THR D  32     -20.321  42.902  39.105  1.00 25.96           C  
ANISOU 2082  CB  THR D  32     3001   3766   3095   -451  -1035   1444       C  
ATOM   2083  CG2 THR D  32     -19.219  43.900  39.104  1.00 25.15           C  
ANISOU 2083  CG2 THR D  32     2991   3625   2939   -431  -1002   1407       C  
ATOM   2084  OG1 THR D  32     -20.624  42.553  37.752  1.00 40.27           O  
ANISOU 2084  OG1 THR D  32     4809   5620   4872   -542  -1126   1470       O  
ATOM   2085  H   THR D  32     -18.747  40.563  38.722  1.00 24.35           H  
ATOM   2086  HA  THR D  32     -19.868  41.832  40.830  1.00 25.47           H  
ATOM   2087  HB  THR D  32     -21.101  43.304  39.519  1.00 31.15           H  
ATOM   2088  HG1 THR D  32     -19.951  42.205  37.388  1.00 48.33           H  
ATOM   2089 HG21 THR D  32     -19.001  44.153  40.015  1.00 30.18           H  
ATOM   2090 HG22 THR D  32     -18.431  43.522  38.684  1.00 30.18           H  
ATOM   2091 HG23 THR D  32     -19.489  44.691  38.613  1.00 30.18           H  
ATOM   2092  N   GLY D  33     -21.923  40.497  40.597  1.00 22.45           N  
ANISOU 2092  N   GLY D  33     2338   3385   2808   -501  -1014   1527       N  
ATOM   2093  CA  GLY D  33     -23.040  39.603  40.409  1.00 24.88           C  
ANISOU 2093  CA  GLY D  33     2533   3736   3183   -564  -1076   1609       C  
ATOM   2094  C   GLY D  33     -23.868  39.445  41.659  1.00 23.71           C  
ANISOU 2094  C   GLY D  33     2266   3594   3148   -496  -1023   1683       C  
ATOM   2095  O   GLY D  33     -23.958  40.367  42.453  1.00 23.63           O  
ANISOU 2095  O   GLY D  33     2247   3556   3176   -378   -962   1698       O  
ATOM   2096  H   GLY D  33     -21.932  40.935  41.337  1.00 26.94           H  
ATOM   2097  HA2 GLY D  33     -23.612  39.945  39.703  1.00 29.85           H  
ATOM   2098  HA3 GLY D  33     -22.714  38.729  40.144  1.00 29.85           H  
ATOM   2099  N   THR D  34     -24.481  38.274  41.810  1.00 24.09           N  
ANISOU 2099  N   THR D  34     2231   3675   3246   -566  -1043   1728       N  
ATOM   2100  CA  THR D  34     -25.307  37.974  42.968  1.00 24.43           C  
ANISOU 2100  CA  THR D  34     2145   3733   3403   -510   -984   1810       C  
ATOM   2101  C   THR D  34     -25.020  36.579  43.488  1.00 23.62           C  
ANISOU 2101  C   THR D  34     2040   3638   3295   -585   -952   1781       C  
ATOM   2102  O   THR D  34     -24.575  35.712  42.736  1.00 26.55           O  
ANISOU 2102  O   THR D  34     2487   4012   3591   -695  -1009   1721       O  
ATOM   2103  CB  THR D  34     -26.812  38.069  42.642  1.00 27.49           C  
ANISOU 2103  CB  THR D  34     2387   4159   3899   -509  -1056   1943       C  
ATOM   2104  CG2 THR D  34     -27.156  39.462  42.183  1.00 28.94           C  
ANISOU 2104  CG2 THR D  34     2573   4334   4091   -425  -1090   1972       C  
ATOM   2105  OG1 THR D  34     -27.143  37.136  41.605  1.00 29.09           O  
ANISOU 2105  OG1 THR D  34     2590   4383   4081   -642  -1166   1952       O  
ATOM   2106  H   THR D  34     -24.431  37.629  41.244  1.00 28.90           H  
ATOM   2107  HA  THR D  34     -25.108  38.608  43.675  1.00 29.31           H  
ATOM   2108  HB  THR D  34     -27.330  37.869  43.437  1.00 32.99           H  
ATOM   2109  HG1 THR D  34     -27.962  37.185  41.425  1.00 34.91           H  
ATOM   2110 HG21 THR D  34     -28.103  39.519  41.978  1.00 34.73           H  
ATOM   2111 HG22 THR D  34     -26.945  40.102  42.880  1.00 34.73           H  
ATOM   2112 HG23 THR D  34     -26.648  39.684  41.387  1.00 34.73           H  
ATOM   2113  N   TYR D  35     -25.317  36.357  44.768  1.00 24.15           N  
ANISOU 2113  N   TYR D  35     2028   3706   3440   -517   -859   1824       N  
ATOM   2114  CA  TYR D  35     -25.069  35.069  45.386  1.00 22.61           C  
ANISOU 2114  CA  TYR D  35     1832   3515   3245   -579   -824   1804       C  
ATOM   2115  C   TYR D  35     -26.341  34.666  46.102  1.00 25.90           C  
ANISOU 2115  C   TYR D  35     2087   3960   3794   -552   -798   1938       C  
ATOM   2116  O   TYR D  35     -26.944  35.484  46.789  1.00 25.84           O  
ANISOU 2116  O   TYR D  35     1992   3956   3869   -429   -724   2007       O  
ATOM   2117  CB  TYR D  35     -23.896  35.125  46.381  1.00 22.25           C  
ANISOU 2117  CB  TYR D  35     1874   3433   3149   -512   -712   1699       C  
ATOM   2118  CG  TYR D  35     -23.320  33.767  46.710  1.00 21.42           C  
ANISOU 2118  CG  TYR D  35     1814   3326   2999   -598   -703   1637       C  
ATOM   2119  CD1 TYR D  35     -22.188  33.322  46.063  1.00 20.85           C  
ANISOU 2119  CD1 TYR D  35     1886   3236   2800   -674   -734   1502       C  
ATOM   2120  CD2 TYR D  35     -23.903  32.941  47.666  1.00 21.83           C  
ANISOU 2120  CD2 TYR D  35     1774   3389   3132   -597   -655   1712       C  
ATOM   2121  CE1 TYR D  35     -21.646  32.105  46.339  1.00 18.15           C  
ANISOU 2121  CE1 TYR D  35     1603   2886   2408   -745   -727   1432       C  
ATOM   2122  CE2 TYR D  35     -23.367  31.693  47.955  1.00 21.68           C  
ANISOU 2122  CE2 TYR D  35     1816   3361   3062   -678   -656   1653       C  
ATOM   2123  CZ  TYR D  35     -22.225  31.290  47.283  1.00 19.05           C  
ANISOU 2123  CZ  TYR D  35     1635   3009   2595   -753   -696   1505       C  
ATOM   2124  OH  TYR D  35     -21.668  30.065  47.531  1.00 19.60           O  
ANISOU 2124  OH  TYR D  35     1788   3060   2598   -820   -696   1423       O  
ATOM   2125  H   TYR D  35     -25.664  36.941  45.295  1.00 28.98           H  
ATOM   2126  HA  TYR D  35     -24.870  34.409  44.704  1.00 27.14           H  
ATOM   2127  HB2 TYR D  35     -23.187  35.665  46.000  1.00 26.71           H  
ATOM   2128  HB3 TYR D  35     -24.206  35.525  47.209  1.00 26.71           H  
ATOM   2129  HD1 TYR D  35     -21.786  33.865  45.424  1.00 25.02           H  
ATOM   2130  HD2 TYR D  35     -24.668  33.225  48.111  1.00 26.20           H  
ATOM   2131  HE1 TYR D  35     -20.883  31.823  45.887  1.00 21.78           H  
ATOM   2132  HE2 TYR D  35     -23.761  31.143  48.594  1.00 26.02           H  
ATOM   2133  HH  TYR D  35     -22.108  29.663  48.123  1.00 23.52           H  
ATOM   2134  N   GLU D  36     -26.729  33.407  45.946  1.00 25.38           N  
ANISOU 2134  N   GLU D  36     1998   3907   3739   -657   -853   1964       N  
ATOM   2135  CA  GLU D  36     -27.888  32.867  46.664  1.00 25.54           C  
ANISOU 2135  CA  GLU D  36     1875   3950   3879   -637   -825   2082       C  
ATOM   2136  C   GLU D  36     -27.454  31.597  47.354  1.00 24.64           C  
ANISOU 2136  C   GLU D  36     1807   3818   3736   -684   -794   2039       C  
ATOM   2137  O   GLU D  36     -27.099  30.628  46.694  1.00 25.95           O  
ANISOU 2137  O   GLU D  36     2066   3972   3821   -799   -883   1969       O  
ATOM   2138  CB  GLU D  36     -29.045  32.594  45.709  1.00 32.89           C  
ANISOU 2138  CB  GLU D  36     2723   4909   4863   -712   -951   2161       C  
ATOM   2139  CG  GLU D  36     -30.290  32.061  46.418  1.00 30.30           C  
ANISOU 2139  CG  GLU D  36     2238   4610   4665   -693   -924   2280       C  
ATOM   2140  CD  GLU D  36     -31.536  32.090  45.553  1.00 37.95           C  
ANISOU 2140  CD  GLU D  36     3097   5612   5709   -743  -1038   2373       C  
ATOM   2141  OE1 GLU D  36     -31.436  32.383  44.337  1.00 39.15           O  
ANISOU 2141  OE1 GLU D  36     3308   5759   5807   -803  -1150   2341       O  
ATOM   2142  OE2 GLU D  36     -32.635  31.829  46.097  1.00 39.82           O1-
ANISOU 2142  OE2 GLU D  36     3187   5879   6061   -718  -1012   2480       O1-
ATOM   2143  H   GLU D  36     -26.340  32.839  45.430  1.00 30.46           H  
ATOM   2144  HA  GLU D  36     -28.182  33.502  47.336  1.00 30.65           H  
ATOM   2145  HB2 GLU D  36     -29.286  33.421  45.262  1.00 39.46           H  
ATOM   2146  HB3 GLU D  36     -28.766  31.933  45.057  1.00 39.46           H  
ATOM   2147  HG2 GLU D  36     -30.131  31.141  46.681  1.00 36.36           H  
ATOM   2148  HG3 GLU D  36     -30.460  32.604  47.203  1.00 36.36           H  
ATOM   2149  N   SER D  37     -27.488  31.610  48.681  1.00 23.43           N  
ANISOU 2149  N   SER D  37     1651   3746   3503   -508   -508   1801       N  
ATOM   2150  CA  SER D  37     -27.033  30.467  49.464  1.00 23.78           C  
ANISOU 2150  CA  SER D  37     1728   3767   3542   -535   -499   1770       C  
ATOM   2151  C   SER D  37     -28.126  29.457  49.775  1.00 23.20           C  
ANISOU 2151  C   SER D  37     1572   3685   3557   -588   -537   1874       C  
ATOM   2152  O   SER D  37     -29.249  29.824  50.120  1.00 27.68           O  
ANISOU 2152  O   SER D  37     2032   4289   4195   -546   -497   1990       O  
ATOM   2153  CB  SER D  37     -26.417  30.942  50.776  1.00 23.14           C  
ANISOU 2153  CB  SER D  37     1651   3717   3426   -419   -362   1748       C  
ATOM   2154  OG  SER D  37     -25.996  29.834  51.547  1.00 20.72           O  
ANISOU 2154  OG  SER D  37     1367   3392   3113   -445   -356   1736       O  
ATOM   2155  H   SER D  37     -27.771  32.270  49.155  1.00 28.11           H  
ATOM   2156  HA  SER D  37     -26.341  30.005  48.964  1.00 28.54           H  
ATOM   2157  HB2 SER D  37     -25.650  31.504  50.581  1.00 27.77           H  
ATOM   2158  HB3 SER D  37     -27.080  31.444  51.275  1.00 27.77           H  
ATOM   2159  HG  SER D  37     -25.658  30.099  52.269  1.00 24.86           H  
ATOM   2160  N   ALA D  38     -27.757  28.180  49.700  1.00 23.96           N  
ANISOU 2160  N   ALA D  38     1717   3726   3662   -676   -608   1831       N  
ATOM   2161  CA  ALA D  38     -28.678  27.089  49.990  1.00 25.65           C  
ANISOU 2161  CA  ALA D  38     1857   3916   3973   -738   -652   1921       C  
ATOM   2162  C   ALA D  38     -28.813  26.875  51.492  1.00 24.83           C  
ANISOU 2162  C   ALA D  38     1694   3844   3895   -657   -534   1999       C  
ATOM   2163  O   ALA D  38     -29.721  26.159  51.949  1.00 26.25           O  
ANISOU 2163  O   ALA D  38     1786   4022   4166   -683   -540   2106       O  
ATOM   2164  CB  ALA D  38     -28.210  25.801  49.316  1.00 31.64           C  
ANISOU 2164  CB  ALA D  38     2690   4587   4744   -861   -770   1836       C  
ATOM   2165  H   ALA D  38     -26.968  27.919  49.481  1.00 28.76           H  
ATOM   2166  HA  ALA D  38     -29.554  27.312  49.638  1.00 30.78           H  
ATOM   2167  HB1 ALA D  38     -28.838  25.091  49.523  1.00 37.97           H  
ATOM   2168  HB2 ALA D  38     -28.173  25.942  48.357  1.00 37.97           H  
ATOM   2169  HB3 ALA D  38     -27.329  25.572  49.651  1.00 37.97           H  
ATOM   2170  N   VAL D  39     -27.929  27.507  52.256  1.00 23.57           N  
ANISOU 2170  N   VAL D  39     1580   3721   3656   -560   -429   1945       N  
ATOM   2171  CA  VAL D  39     -27.840  27.284  53.698  1.00 23.73           C  
ANISOU 2171  CA  VAL D  39     1566   3784   3666   -484   -318   1992       C  
ATOM   2172  C   VAL D  39     -27.599  28.574  54.465  1.00 24.30           C  
ANISOU 2172  C   VAL D  39     1635   3934   3664   -349   -181   1968       C  
ATOM   2173  O   VAL D  39     -27.203  29.600  53.886  1.00 24.76           O  
ANISOU 2173  O   VAL D  39     1734   3995   3680   -316   -174   1899       O  
ATOM   2174  CB  VAL D  39     -26.695  26.285  54.077  1.00 22.96           C  
ANISOU 2174  CB  VAL D  39     1550   3637   3538   -522   -337   1926       C  
ATOM   2175  CG1 VAL D  39     -26.899  24.951  53.412  1.00 26.42           C  
ANISOU 2175  CG1 VAL D  39     1996   3979   4065   -649   -460   1936       C  
ATOM   2176  CG2 VAL D  39     -25.324  26.839  53.711  1.00 21.79           C  
ANISOU 2176  CG2 VAL D  39     1511   3474   3293   -505   -336   1788       C  
ATOM   2177  H   VAL D  39     -27.361  28.081  51.959  1.00 28.29           H  
ATOM   2178  HA  VAL D  39     -28.678  26.906  54.008  1.00 28.48           H  
ATOM   2179  HB  VAL D  39     -26.710  26.142  55.036  1.00 27.56           H  
ATOM   2180 HG11 VAL D  39     -26.175  24.358  53.666  1.00 31.71           H  
ATOM   2181 HG12 VAL D  39     -27.748  24.581  53.701  1.00 31.71           H  
ATOM   2182 HG13 VAL D  39     -26.903  25.076  52.450  1.00 31.71           H  
ATOM   2183 HG21 VAL D  39     -24.646  26.192  53.961  1.00 26.14           H  
ATOM   2184 HG22 VAL D  39     -25.293  26.998  52.755  1.00 26.14           H  
ATOM   2185 HG23 VAL D  39     -25.181  27.670  54.191  1.00 26.14           H  
ATOM   2186  N   GLY D  40     -27.821  28.506  55.779  1.00 25.31           N  
ANISOU 2186  N   GLY D  40     1719   4122   3776   -274    -68   2021       N  
ATOM   2187  CA  GLY D  40     -27.429  29.575  56.676  1.00 24.52           C  
ANISOU 2187  CA  GLY D  40     1638   4092   3586   -150     72   1969       C  
ATOM   2188  C   GLY D  40     -28.472  30.664  56.787  1.00 24.71           C  
ANISOU 2188  C   GLY D  40     1581   4159   3649    -64    160   2021       C  
ATOM   2189  O   GLY D  40     -29.616  30.473  56.365  1.00 27.52           O  
ANISOU 2189  O   GLY D  40     1846   4505   4106    -97    120   2127       O  
ATOM   2190  H   GLY D  40     -28.201  27.842  56.172  1.00 30.37           H  
ATOM   2191  HA2 GLY D  40     -27.272  29.211  57.561  1.00 29.42           H  
ATOM   2192  HA3 GLY D  40     -26.603  29.974  56.359  1.00 29.42           H  
ATOM   2193  N   ASN D  41     -28.094  31.776  57.418  1.00 25.34           N  
ANISOU 2193  N   ASN D  41     1691   4282   3655     48    284   1946       N  
ATOM   2194  CA  ASN D  41     -29.050  32.866  57.649  1.00 31.29           C  
ANISOU 2194  CA  ASN D  41     2369   5065   4454    147    391   1982       C  
ATOM   2195  C   ASN D  41     -29.115  33.767  56.432  1.00 25.57           C  
ANISOU 2195  C   ASN D  41     1642   4286   3788    143    330   1959       C  
ATOM   2196  O   ASN D  41     -28.548  34.859  56.417  1.00 27.01           O  
ANISOU 2196  O   ASN D  41     1870   4457   3934    217    391   1864       O  
ATOM   2197  CB  ASN D  41     -28.671  33.663  58.900  1.00 31.29           C  
ANISOU 2197  CB  ASN D  41     2409   5127   4352    269    560   1897       C  
ATOM   2198  CG  ASN D  41     -29.758  34.650  59.321  1.00 38.34           C  
ANISOU 2198  CG  ASN D  41     3219   6047   5302    377    693   1934       C  
ATOM   2199  ND2 ASN D  41     -29.463  35.431  60.355  1.00 41.38           N  
ANISOU 2199  ND2 ASN D  41     3650   6479   5595    485    846   1837       N  
ATOM   2200  OD1 ASN D  41     -30.852  34.704  58.733  1.00 44.04           O  
ANISOU 2200  OD1 ASN D  41     3837   6747   6148    363    659   2045       O  
ATOM   2201  H   ASN D  41     -27.303  31.925  57.720  1.00 30.41           H  
ATOM   2202  HA  ASN D  41     -29.932  32.488  57.790  1.00 37.55           H  
ATOM   2203  HB2 ASN D  41     -28.525  33.047  59.635  1.00 37.55           H  
ATOM   2204  HB3 ASN D  41     -27.862  34.166  58.722  1.00 37.55           H  
ATOM   2205 HD21 ASN D  41     -30.037  36.007  60.636  1.00 49.66           H  
ATOM   2206 HD22 ASN D  41     -28.699  35.362  60.742  1.00 49.66           H  
ATOM   2207  N   ALA D  42     -29.827  33.281  55.419  1.00 25.38           N  
ANISOU 2207  N   ALA D  42     1564   4226   3853     51    207   2050       N  
ATOM   2208  CA  ALA D  42     -29.839  33.878  54.093  1.00 28.36           C  
ANISOU 2208  CA  ALA D  42     1949   4556   4269     13    113   2042       C  
ATOM   2209  C   ALA D  42     -31.111  33.527  53.345  1.00 26.70           C  
ANISOU 2209  C   ALA D  42     1639   4336   4168    -57     25   2175       C  
ATOM   2210  O   ALA D  42     -31.622  32.411  53.454  1.00 28.31           O  
ANISOU 2210  O   ALA D  42     1804   4543   4408   -134    -31   2247       O  
ATOM   2211  CB  ALA D  42     -28.634  33.406  53.297  1.00 27.06           C  
ANISOU 2211  CB  ALA D  42     1898   4351   4034    -80     -1   1944       C  
ATOM   2212  H   ALA D  42     -30.326  32.583  55.481  1.00 30.45           H  
ATOM   2213  HA  ALA D  42     -29.791  34.843  54.175  1.00 34.03           H  
ATOM   2214  HB1 ALA D  42     -28.659  33.813  52.417  1.00 32.48           H  
ATOM   2215  HB2 ALA D  42     -27.826  33.671  53.763  1.00 32.48           H  
ATOM   2216  HB3 ALA D  42     -28.669  32.440  53.217  1.00 32.48           H  
ATOM   2217  N   GLU D  43     -31.623  34.488  52.583  1.00 27.00           N  
ANISOU 2217  N   GLU D  43     1634   4362   4265    -32     10   2212       N  
ATOM   2218  CA  GLU D  43     -32.732  34.212  51.668  1.00 28.93           C  
ANISOU 2218  CA  GLU D  43     1790   4600   4604   -115    -98   2332       C  
ATOM   2219  C   GLU D  43     -32.636  35.139  50.463  1.00 30.27           C  
ANISOU 2219  C   GLU D  43     1973   4745   4781   -127   -165   2323       C  
ATOM   2220  O   GLU D  43     -32.250  36.311  50.580  1.00 28.79           O  
ANISOU 2220  O   GLU D  43     1804   4546   4589    -25    -81   2278       O  
ATOM   2221  CB  GLU D  43     -34.110  34.354  52.357  1.00 31.65           C  
ANISOU 2221  CB  GLU D  43     1987   4979   5060    -50    -12   2469       C  
ATOM   2222  CG  GLU D  43     -34.527  35.765  52.711  1.00 32.81           C  
ANISOU 2222  CG  GLU D  43     2074   5132   5262     93    121   2486       C  
ATOM   2223  CD  GLU D  43     -35.892  35.818  53.409  1.00 36.94           C  
ANISOU 2223  CD  GLU D  43     2446   5691   5898    155    215   2619       C  
ATOM   2224  OE1 GLU D  43     -35.908  35.788  54.653  1.00 41.95           O  
ANISOU 2224  OE1 GLU D  43     3072   6362   6507    242    359   2597       O  
ATOM   2225  OE2 GLU D  43     -36.928  35.900  52.717  1.00 48.42           O1-
ANISOU 2225  OE2 GLU D  43     3791   7143   7463    117    146   2744       O1-
ATOM   2226  H   GLU D  43     -31.350  35.304  52.575  1.00 32.41           H  
ATOM   2227  HA  GLU D  43     -32.653  33.300  51.348  1.00 34.72           H  
ATOM   2228  HB2 GLU D  43     -34.787  33.992  51.763  1.00 37.98           H  
ATOM   2229  HB3 GLU D  43     -34.095  33.842  53.180  1.00 37.98           H  
ATOM   2230  HG2 GLU D  43     -33.868  36.149  53.310  1.00 39.38           H  
ATOM   2231  HG3 GLU D  43     -34.585  36.292  51.898  1.00 39.38           H  
ATOM   2232  N   SER D  44     -32.951  34.584  49.298  1.00 28.73           N  
ANISOU 2232  N   SER D  44     1776   4543   4598   -255   -320   2359       N  
ATOM   2233  CA  SER D  44     -32.893  35.325  48.044  1.00 28.85           C  
ANISOU 2233  CA  SER D  44     1806   4550   4606   -286   -403   2360       C  
ATOM   2234  C   SER D  44     -31.441  35.691  47.686  1.00 26.94           C  
ANISOU 2234  C   SER D  44     1701   4285   4251   -282   -406   2217       C  
ATOM   2235  O   SER D  44     -30.488  35.055  48.150  1.00 27.69           O  
ANISOU 2235  O   SER D  44     1886   4366   4267   -299   -390   2114       O  
ATOM   2236  CB  SER D  44     -33.789  36.573  48.136  1.00 35.20           C  
ANISOU 2236  CB  SER D  44     2494   5361   5518   -178   -324   2466       C  
ATOM   2237  OG  SER D  44     -33.954  37.178  46.875  1.00 34.95           O  
ANISOU 2237  OG  SER D  44     2452   5331   5498   -221   -423   2505       O  
ATOM   2238  H   SER D  44     -33.205  33.767  49.206  1.00 34.48           H  
ATOM   2239  HA  SER D  44     -33.240  34.764  47.333  1.00 34.62           H  
ATOM   2240  HB2 SER D  44     -34.659  36.311  48.475  1.00 42.24           H  
ATOM   2241  HB3 SER D  44     -33.378  37.212  48.739  1.00 42.24           H  
ATOM   2242  HG  SER D  44     -34.445  37.856  46.943  1.00 41.94           H  
ATOM   2243  N   ARG D  45     -31.296  36.693  46.833  1.00 29.37           N  
ANISOU 2243  N   ARG D  45     2016   4587   4558   -263   -431   2222       N  
ATOM   2244  CA  ARG D  45     -30.004  37.075  46.286  1.00 26.78           C  
ANISOU 2244  CA  ARG D  45     1805   4239   4131   -270   -450   2105       C  
ATOM   2245  C   ARG D  45     -29.322  38.175  47.089  1.00 24.72           C  
ANISOU 2245  C   ARG D  45     1564   3948   3880   -129   -309   2051       C  
ATOM   2246  O   ARG D  45     -29.976  39.055  47.657  1.00 27.36           O  
ANISOU 2246  O   ARG D  45     1815   4271   4310    -18   -209   2116       O  
ATOM   2247  CB  ARG D  45     -30.192  37.526  44.830  1.00 26.37           C  
ANISOU 2247  CB  ARG D  45     1753   4202   4064   -334   -565   2145       C  
ATOM   2248  CG  ARG D  45     -30.494  36.397  43.878  1.00 34.28           C  
ANISOU 2248  CG  ARG D  45     2780   5231   5012   -484   -722   2144       C  
ATOM   2249  CD  ARG D  45     -31.043  36.901  42.554  1.00 46.71           C  
ANISOU 2249  CD  ARG D  45     4321   6842   6584   -535   -832   2221       C  
ATOM   2250  NE  ARG D  45     -30.914  35.890  41.510  1.00 65.82           N  
ANISOU 2250  NE  ARG D  45     6815   9289   8904   -676   -985   2163       N  
ATOM   2251  CZ  ARG D  45     -31.373  36.019  40.267  1.00 81.44           C  
ANISOU 2251  CZ  ARG D  45     8782  11316  10845   -748  -1112   2213       C  
ATOM   2252  NH1 ARG D  45     -32.007  37.126  39.893  1.00 83.52           N1+
ANISOU 2252  NH1 ARG D  45     8953  11605  11175   -695  -1107   2339       N1+
ATOM   2253  NH2 ARG D  45     -31.197  35.034  39.393  1.00 80.30           N  
ANISOU 2253  NH2 ARG D  45     8719  11194  10596   -870  -1245   2136       N  
ATOM   2254  H   ARG D  45     -31.947  37.179  46.549  1.00 35.25           H  
ATOM   2255  HA  ARG D  45     -29.421  36.300  46.287  1.00 32.13           H  
ATOM   2256  HB2 ARG D  45     -30.930  38.154  44.790  1.00 31.64           H  
ATOM   2257  HB3 ARG D  45     -29.377  37.958  44.529  1.00 31.64           H  
ATOM   2258  HG2 ARG D  45     -29.679  35.904  43.700  1.00 41.13           H  
ATOM   2259  HG3 ARG D  45     -31.158  35.813  44.278  1.00 41.13           H  
ATOM   2260  HD2 ARG D  45     -31.984  37.115  42.657  1.00 56.05           H  
ATOM   2261  HD3 ARG D  45     -30.547  37.688  42.280  1.00 56.05           H  
ATOM   2262  HE  ARG D  45     -30.512  35.157  41.712  1.00 78.98           H  
ATOM   2263 HH11 ARG D  45     -32.122  37.766  40.455  1.00100.22           H  
ATOM   2264 HH12 ARG D  45     -32.301  37.202  39.088  1.00100.22           H  
ATOM   2265 HH21 ARG D  45     -30.788  34.316  39.631  1.00 96.36           H  
ATOM   2266 HH22 ARG D  45     -31.494  35.113  38.590  1.00 96.36           H  
ATOM   2267  N   TYR D  46     -27.991  38.119  47.100  1.00 23.11           N  
ANISOU 2267  N   TYR D  46     1472   3727   3583   -134   -304   1925       N  
ATOM   2268  CA  TYR D  46     -27.150  39.123  47.733  1.00 22.29           C  
ANISOU 2268  CA  TYR D  46     1404   3587   3479    -15   -193   1854       C  
ATOM   2269  C   TYR D  46     -26.169  39.644  46.712  1.00 22.95           C  
ANISOU 2269  C   TYR D  46     1568   3647   3504    -44   -254   1800       C  
ATOM   2270  O   TYR D  46     -25.700  38.886  45.867  1.00 21.29           O  
ANISOU 2270  O   TYR D  46     1428   3456   3205   -156   -361   1756       O  
ATOM   2271  CB  TYR D  46     -26.372  38.531  48.933  1.00 21.14           C  
ANISOU 2271  CB  TYR D  46     1310   3449   3275     17   -119   1754       C  
ATOM   2272  CG  TYR D  46     -27.311  38.105  50.020  1.00 22.03           C  
ANISOU 2272  CG  TYR D  46     1345   3591   3435     59    -41   1812       C  
ATOM   2273  CD1 TYR D  46     -27.997  36.893  49.945  1.00 22.56           C  
ANISOU 2273  CD1 TYR D  46     1381   3687   3505    -38   -113   1876       C  
ATOM   2274  CD2 TYR D  46     -27.541  38.927  51.108  1.00 22.57           C  
ANISOU 2274  CD2 TYR D  46     1373   3655   3549    197    108   1799       C  
ATOM   2275  CE1 TYR D  46     -28.882  36.513  50.943  1.00 25.08           C  
ANISOU 2275  CE1 TYR D  46     1621   4035   3872      3    -40   1944       C  
ATOM   2276  CE2 TYR D  46     -28.425  38.555  52.110  1.00 23.61           C  
ANISOU 2276  CE2 TYR D  46     1435   3824   3712    239    190   1852       C  
ATOM   2277  CZ  TYR D  46     -29.086  37.345  52.016  1.00 24.07           C  
ANISOU 2277  CZ  TYR D  46     1455   3917   3774    141    114   1934       C  
ATOM   2278  OH  TYR D  46     -29.983  36.968  52.993  1.00 25.27           O  
ANISOU 2278  OH  TYR D  46     1530   4108   3964    182    195   2002       O  
ATOM   2279  H   TYR D  46     -27.541  37.485  46.734  1.00 27.74           H  
ATOM   2280  HA  TYR D  46     -27.697  39.861  48.047  1.00 26.75           H  
ATOM   2281  HB2 TYR D  46     -25.870  37.754  48.640  1.00 25.37           H  
ATOM   2282  HB3 TYR D  46     -25.772  39.203  49.293  1.00 25.37           H  
ATOM   2283  HD1 TYR D  46     -27.858  36.331  49.217  1.00 27.07           H  
ATOM   2284  HD2 TYR D  46     -27.096  39.741  51.169  1.00 27.09           H  
ATOM   2285  HE1 TYR D  46     -29.335  35.703  50.885  1.00 30.09           H  
ATOM   2286  HE2 TYR D  46     -28.573  39.115  52.838  1.00 28.33           H  
ATOM   2287  HH  TYR D  46     -30.019  37.555  53.592  1.00 30.33           H  
ATOM   2288  N   VAL D  47     -25.838  40.921  46.830  1.00 21.63           N  
ANISOU 2288  N   VAL D  47     1398   3431   3390     63   -180   1796       N  
ATOM   2289  CA  VAL D  47     -24.794  41.529  46.017  1.00 21.21           C  
ANISOU 2289  CA  VAL D  47     1425   3345   3289     54   -217   1750       C  
ATOM   2290  C   VAL D  47     -23.429  40.941  46.337  1.00 21.10           C  
ANISOU 2290  C   VAL D  47     1519   3328   3170     29   -220   1619       C  
ATOM   2291  O   VAL D  47     -23.101  40.711  47.499  1.00 23.27           O  
ANISOU 2291  O   VAL D  47     1796   3601   3445     85   -142   1555       O  
ATOM   2292  CB  VAL D  47     -24.754  43.071  46.225  1.00 22.35           C  
ANISOU 2292  CB  VAL D  47     1539   3409   3545    185   -123   1781       C  
ATOM   2293  CG1 VAL D  47     -23.641  43.707  45.389  1.00 25.34           C  
ANISOU 2293  CG1 VAL D  47     2003   3743   3883    173   -158   1750       C  
ATOM   2294  CG2 VAL D  47     -26.076  43.707  45.836  1.00 23.89           C  
ANISOU 2294  CG2 VAL D  47     1624   3600   3855    213   -122   1919       C  
ATOM   2295  H   VAL D  47     -26.209  41.466  47.382  1.00 25.96           H  
ATOM   2296  HA  VAL D  47     -24.983  41.358  45.081  1.00 25.45           H  
ATOM   2297  HB  VAL D  47     -24.584  43.266  47.160  1.00 26.82           H  
ATOM   2298 HG11 VAL D  47     -23.642  44.665  45.540  1.00 30.41           H  
ATOM   2299 HG12 VAL D  47     -22.789  43.330  45.659  1.00 30.41           H  
ATOM   2300 HG13 VAL D  47     -23.804  43.519  44.451  1.00 30.41           H  
ATOM   2301 HG21 VAL D  47     -26.019  44.665  45.976  1.00 28.67           H  
ATOM   2302 HG22 VAL D  47     -26.253  43.519  44.901  1.00 28.67           H  
ATOM   2303 HG23 VAL D  47     -26.780  43.332  46.388  1.00 28.67           H  
ATOM   2304  N   LEU D  48     -22.645  40.699  45.284  1.00 19.64           N  
ANISOU 2304  N   LEU D  48     1422   3151   2890    -56   -308   1580       N  
ATOM   2305  CA  LEU D  48     -21.243  40.412  45.415  1.00 18.02           C  
ANISOU 2305  CA  LEU D  48     1326   2928   2594    -68   -307   1467       C  
ATOM   2306  C   LEU D  48     -20.392  41.293  44.516  1.00 17.99           C  
ANISOU 2306  C   LEU D  48     1392   2884   2559    -63   -319   1467       C  
ATOM   2307  O   LEU D  48     -20.826  41.782  43.458  1.00 19.54           O  
ANISOU 2307  O   LEU D  48     1571   3092   2762    -92   -366   1542       O  
ATOM   2308  CB  LEU D  48     -20.948  38.941  45.106  1.00 22.13           C  
ANISOU 2308  CB  LEU D  48     1910   3490   3009   -188   -388   1397       C  
ATOM   2309  CG  LEU D  48     -21.040  38.469  43.657  1.00 23.21           C  
ANISOU 2309  CG  LEU D  48     2095   3660   3065   -300   -497   1399       C  
ATOM   2310  CD1 LEU D  48     -19.674  38.537  42.972  1.00 20.36           C  
ANISOU 2310  CD1 LEU D  48     1857   3286   2593   -327   -510   1315       C  
ATOM   2311  CD2 LEU D  48     -21.596  37.035  43.595  1.00 24.68           C  
ANISOU 2311  CD2 LEU D  48     2279   3875   3224   -401   -569   1379       C  
ATOM   2312  H   LEU D  48     -22.923  40.698  44.470  1.00 23.57           H  
ATOM   2313  HA  LEU D  48     -20.975  40.580  46.332  1.00 21.63           H  
ATOM   2314  HB2 LEU D  48     -20.046  38.750  45.406  1.00 26.56           H  
ATOM   2315  HB3 LEU D  48     -21.571  38.400  45.617  1.00 26.56           H  
ATOM   2316  HG  LEU D  48     -21.649  39.049  43.174  1.00 27.86           H  
ATOM   2317 HD11 LEU D  48     -19.766  38.232  42.055  1.00 24.43           H  
ATOM   2318 HD12 LEU D  48     -19.360  39.455  42.985  1.00 24.43           H  
ATOM   2319 HD13 LEU D  48     -19.053  37.967  43.450  1.00 24.43           H  
ATOM   2320 HD21 LEU D  48     -21.646  36.756  42.668  1.00 29.62           H  
ATOM   2321 HD22 LEU D  48     -21.004  36.445  44.087  1.00 29.62           H  
ATOM   2322 HD23 LEU D  48     -22.481  37.022  43.993  1.00 29.62           H  
ATOM   2323  N   THR D  49     -19.169  41.508  44.979  1.00 19.79           N  
ANISOU 2323  N   THR D  49     1707   3056   2755    -34   -259   1365       N  
ATOM   2324  CA  THR D  49     -18.150  42.152  44.175  1.00 17.90           C  
ANISOU 2324  CA  THR D  49     1555   2772   2475    -51   -254   1342       C  
ATOM   2325  C   THR D  49     -16.828  41.475  44.468  1.00 18.31           C  
ANISOU 2325  C   THR D  49     1717   2803   2436    -97   -225   1179       C  
ATOM   2326  O   THR D  49     -16.593  40.987  45.576  1.00 16.71           O  
ANISOU 2326  O   THR D  49     1524   2587   2239    -76   -178   1081       O  
ATOM   2327  CB  THR D  49     -18.066  43.664  44.463  1.00 22.61           C  
ANISOU 2327  CB  THR D  49     2126   3266   3200     49   -166   1374       C  
ATOM   2328  CG2 THR D  49     -17.587  43.944  45.864  1.00 19.92           C  
ANISOU 2328  CG2 THR D  49     1808   2849   2912    118    -55   1233       C  
ATOM   2329  OG1 THR D  49     -17.207  44.288  43.514  1.00 27.77           O  
ANISOU 2329  OG1 THR D  49     2845   3883   3825     19   -172   1396       O  
ATOM   2330  H   THR D  49     -18.904  41.287  45.767  1.00 23.74           H  
ATOM   2331  HA  THR D  49     -18.355  42.030  43.235  1.00 21.48           H  
ATOM   2332  HB  THR D  49     -18.954  44.045  44.374  1.00 27.14           H  
ATOM   2333  HG1 THR D  49     -17.160  45.113  43.668  1.00 33.33           H  
ATOM   2334 HG21 THR D  49     -17.545  44.901  46.014  1.00 23.90           H  
ATOM   2335 HG22 THR D  49     -18.197  43.550  46.507  1.00 23.90           H  
ATOM   2336 HG23 THR D  49     -16.704  43.565  45.994  1.00 23.90           H  
ATOM   2337  N   GLY D  50     -15.947  41.460  43.479  1.00 17.10           N  
ANISOU 2337  N   GLY D  50     1643   2654   2200   -155   -249   1159       N  
ATOM   2338  CA  GLY D  50     -14.659  40.827  43.671  1.00 17.58           C  
ANISOU 2338  CA  GLY D  50     1794   2695   2192   -192   -217   1015       C  
ATOM   2339  C   GLY D  50     -13.685  41.220  42.569  1.00 15.15           C  
ANISOU 2339  C   GLY D  50     1554   2381   1822   -232   -208   1017       C  
ATOM   2340  O   GLY D  50     -13.930  42.149  41.821  1.00 16.06           O  
ANISOU 2340  O   GLY D  50     1651   2493   1957   -221   -214   1130       O  
ATOM   2341  H   GLY D  50     -16.069  41.804  42.700  1.00 20.52           H  
ATOM   2342  HA2 GLY D  50     -14.287  41.095  44.526  1.00 21.10           H  
ATOM   2343  HA3 GLY D  50     -14.764  39.863  43.665  1.00 21.10           H  
ATOM   2344  N   ARG D  51     -12.571  40.508  42.501  1.00 15.54           N  
ANISOU 2344  N   ARG D  51     1675   2428   1803   -273   -186    901       N  
ATOM   2345  CA  ARG D  51     -11.538  40.778  41.497  1.00 17.02           C  
ANISOU 2345  CA  ARG D  51     1923   2617   1925   -309   -154    893       C  
ATOM   2346  C   ARG D  51     -10.984  39.456  40.979  1.00 15.15           C  
ANISOU 2346  C   ARG D  51     1756   2432   1569   -374   -175    797       C  
ATOM   2347  O   ARG D  51     -10.969  38.471  41.726  1.00 17.36           O  
ANISOU 2347  O   ARG D  51     2036   2701   1859   -377   -188    709       O  
ATOM   2348  CB  ARG D  51     -10.380  41.590  42.091  1.00 17.18           C  
ANISOU 2348  CB  ARG D  51     1950   2545   2035   -273    -63    831       C  
ATOM   2349  CG  ARG D  51     -10.729  42.944  42.743  1.00 17.35           C  
ANISOU 2349  CG  ARG D  51     1916   2479   2196   -205    -26    884       C  
ATOM   2350  CD  ARG D  51     -11.053  44.023  41.711  1.00 17.93           C  
ANISOU 2350  CD  ARG D  51     1973   2544   2297   -202    -26   1038       C  
ATOM   2351  NE  ARG D  51      -9.912  44.282  40.831  1.00 16.27           N  
ANISOU 2351  NE  ARG D  51     1809   2330   2042   -248     18   1047       N  
ATOM   2352  CZ  ARG D  51      -9.982  44.942  39.679  1.00 16.59           C  
ANISOU 2352  CZ  ARG D  51     1855   2397   2053   -269     17   1190       C  
ATOM   2353  NH1 ARG D  51     -11.136  45.446  39.252  1.00 20.31           N1+
ANISOU 2353  NH1 ARG D  51     2283   2892   2541   -246    -39   1341       N1+
ATOM   2354  NH2 ARG D  51      -8.887  45.113  38.944  1.00 20.30           N  
ANISOU 2354  NH2 ARG D  51     2363   2873   2476   -311     75   1196       N  
ATOM   2355  H   ARG D  51     -12.381  39.856  43.028  1.00 18.65           H  
ATOM   2356  HA  ARG D  51     -11.920  41.271  40.754  1.00 20.42           H  
ATOM   2357  HB2 ARG D  51      -9.952  41.048  42.772  1.00 20.62           H  
ATOM   2358  HB3 ARG D  51      -9.745  41.771  41.381  1.00 20.62           H  
ATOM   2359  HG2 ARG D  51     -11.506  42.831  43.313  1.00 20.81           H  
ATOM   2360  HG3 ARG D  51      -9.972  43.247  43.268  1.00 20.81           H  
ATOM   2361  HD2 ARG D  51     -11.798  43.731  41.164  1.00 21.52           H  
ATOM   2362  HD3 ARG D  51     -11.276  44.849  42.170  1.00 21.52           H  
ATOM   2363  HE  ARG D  51      -9.143  43.985  41.076  1.00 19.52           H  
ATOM   2364 HH11 ARG D  51     -11.851  45.338  39.719  1.00 24.37           H  
ATOM   2365 HH12 ARG D  51     -11.169  45.874  38.507  1.00 24.37           H  
ATOM   2366 HH21 ARG D  51      -8.134  44.796  39.213  1.00 24.36           H  
ATOM   2367 HH22 ARG D  51      -8.930  45.547  38.203  1.00 24.36           H  
ATOM   2368  N   TYR D  52     -10.465  39.447  39.754  1.00 14.54           N  
ANISOU 2368  N   TYR D  52     1736   2404   1385   -420   -166    811       N  
ATOM   2369  CA  TYR D  52      -9.814  38.268  39.234  1.00 14.97           C  
ANISOU 2369  CA  TYR D  52     1863   2493   1332   -470   -161    698       C  
ATOM   2370  C   TYR D  52      -8.624  38.707  38.396  1.00 17.78           C  
ANISOU 2370  C   TYR D  52     2266   2858   1632   -481    -72    689       C  
ATOM   2371  O   TYR D  52      -8.520  39.881  37.974  1.00 16.52           O  
ANISOU 2371  O   TYR D  52     2089   2698   1492   -468    -39    799       O  
ATOM   2372  CB  TYR D  52     -10.791  37.408  38.402  1.00 17.22           C  
ANISOU 2372  CB  TYR D  52     2181   2866   1496   -536   -266    714       C  
ATOM   2373  CG  TYR D  52     -11.106  37.968  37.022  1.00 18.77           C  
ANISOU 2373  CG  TYR D  52     2412   3159   1562   -577   -301    821       C  
ATOM   2374  CD1 TYR D  52     -11.978  39.054  36.848  1.00 17.32           C  
ANISOU 2374  CD1 TYR D  52     2164   2999   1418   -556   -347    991       C  
ATOM   2375  CD2 TYR D  52     -10.503  37.433  35.883  1.00 18.02           C  
ANISOU 2375  CD2 TYR D  52     2412   3134   1299   -632   -283    757       C  
ATOM   2376  CE1 TYR D  52     -12.253  39.568  35.596  1.00 19.13           C  
ANISOU 2376  CE1 TYR D  52     2410   3288   1569   -573   -372   1062       C  
ATOM   2377  CE2 TYR D  52     -10.773  37.944  34.631  1.00 19.14           C  
ANISOU 2377  CE2 TYR D  52     2587   3367   1317   -661   -310    847       C  
ATOM   2378  CZ  TYR D  52     -11.639  39.010  34.479  1.00 22.02           C  
ANISOU 2378  CZ  TYR D  52     2876   3729   1762   -627   -357    993       C  
ATOM   2379  OH  TYR D  52     -11.858  39.484  33.200  1.00 27.98           O  
ANISOU 2379  OH  TYR D  52     3658   4556   2416   -644   -379   1065       O  
ATOM   2380  H   TYR D  52     -10.480  40.114  39.211  1.00 17.45           H  
ATOM   2381  HA  TYR D  52      -9.486  37.730  39.971  1.00 17.96           H  
ATOM   2382  HB2 TYR D  52     -10.403  36.527  38.280  1.00 20.67           H  
ATOM   2383  HB3 TYR D  52     -11.627  37.332  38.887  1.00 20.67           H  
ATOM   2384  HD1 TYR D  52     -12.389  39.430  37.593  1.00 20.78           H  
ATOM   2385  HD2 TYR D  52      -9.917  36.717  35.968  1.00 21.62           H  
ATOM   2386  HE1 TYR D  52     -12.835  40.287  35.502  1.00 22.95           H  
ATOM   2387  HE2 TYR D  52     -10.362  37.573  33.883  1.00 22.96           H  
ATOM   2388  HH  TYR D  52     -12.395  40.129  33.221  1.00 33.57           H  
ATOM   2389  N   ASP D  53      -7.695  37.775  38.204  1.00 17.37           N  
ANISOU 2389  N   ASP D  53     2265   2805   1529   -499    -24    563       N  
ATOM   2390  CA  ASP D  53      -6.544  37.990  37.327  1.00 18.36           C  
ANISOU 2390  CA  ASP D  53     2433   2955   1587   -511     76    545       C  
ATOM   2391  C   ASP D  53      -6.971  37.943  35.858  1.00 21.10           C  
ANISOU 2391  C   ASP D  53     2852   3421   1743   -565     50    601       C  
ATOM   2392  O   ASP D  53      -7.254  36.879  35.316  1.00 20.18           O  
ANISOU 2392  O   ASP D  53     2804   3359   1506   -608      6    516       O  
ATOM   2393  CB  ASP D  53      -5.471  36.937  37.636  1.00 17.62           C  
ANISOU 2393  CB  ASP D  53     2359   2820   1514   -500    141    390       C  
ATOM   2394  CG  ASP D  53      -4.252  37.062  36.747  1.00 21.85           C  
ANISOU 2394  CG  ASP D  53     2927   3385   1989   -506    263    364       C  
ATOM   2395  OD1 ASP D  53      -4.135  38.067  36.007  1.00 20.59           O  
ANISOU 2395  OD1 ASP D  53     2768   3271   1782   -519    304    475       O  
ATOM   2396  OD2 ASP D  53      -3.393  36.155  36.847  1.00 19.73           O1-
ANISOU 2396  OD2 ASP D  53     2672   3088   1736   -492    323    242       O1-
ATOM   2397  H   ASP D  53      -7.708  36.999  38.574  1.00 20.84           H  
ATOM   2398  HA  ASP D  53      -6.168  38.866  37.504  1.00 22.03           H  
ATOM   2399  HB2 ASP D  53      -5.183  37.040  38.556  1.00 21.14           H  
ATOM   2400  HB3 ASP D  53      -5.849  36.053  37.503  1.00 21.14           H  
ATOM   2401  N   SER D  54      -7.012  39.109  35.223  1.00 19.27           N  
ANISOU 2401  N   SER D  54     2608   3227   1486   -567     72    747       N  
ATOM   2402  CA  SER D  54      -7.492  39.224  33.856  1.00 21.28           C  
ANISOU 2402  CA  SER D  54     2926   3613   1547   -619     34    836       C  
ATOM   2403  C   SER D  54      -6.411  38.887  32.822  1.00 25.18           C  
ANISOU 2403  C   SER D  54     3500   4174   1893   -641    146    769       C  
ATOM   2404  O   SER D  54      -6.662  38.929  31.614  1.00 25.75           O  
ANISOU 2404  O   SER D  54     3629   4329   1824   -657    126    796       O  
ATOM   2405  CB  SER D  54      -8.043  40.635  33.627  1.00 22.56           C  
ANISOU 2405  CB  SER D  54     3026   3752   1794   -584      8   1012       C  
ATOM   2406  OG  SER D  54      -7.071  41.632  33.869  1.00 27.24           O  
ANISOU 2406  OG  SER D  54     3579   4271   2499   -554    121   1070       O  
ATOM   2407  H   SER D  54      -6.763  39.856  35.569  1.00 23.12           H  
ATOM   2408  HA  SER D  54      -8.223  38.599  33.731  1.00 25.54           H  
ATOM   2409  HB2 SER D  54      -8.341  40.708  32.707  1.00 27.07           H  
ATOM   2410  HB3 SER D  54      -8.792  40.778  34.226  1.00 27.07           H  
ATOM   2411  HG  SER D  54      -7.400  42.393  33.736  1.00 32.68           H  
ATOM   2412  N   ALA D  55      -5.219  38.528  33.293  1.00 21.65           N  
ANISOU 2412  N   ALA D  55     3042   3659   1524   -614    261    653       N  
ATOM   2413  CA  ALA D  55      -4.145  38.073  32.410  1.00 25.62           C  
ANISOU 2413  CA  ALA D  55     3611   4223   1901   -625    389    573       C  
ATOM   2414  C   ALA D  55      -3.398  36.903  33.042  1.00 28.06           C  
ANISOU 2414  C   ALA D  55     3921   4453   2287   -596    442    379       C  
ATOM   2415  O   ALA D  55      -2.244  37.042  33.423  1.00 27.86           O  
ANISOU 2415  O   ALA D  55     3842   4366   2377   -558    556    345       O  
ATOM   2416  CB  ALA D  55      -3.171  39.214  32.105  1.00 26.95           C  
ANISOU 2416  CB  ALA D  55     3731   4388   2119   -610    520    691       C  
ATOM   2417  H   ALA D  55      -5.005  38.538  34.126  1.00 25.98           H  
ATOM   2418  HA  ALA D  55      -4.528  37.770  31.572  1.00 30.75           H  
ATOM   2419  HB1 ALA D  55      -2.472  38.884  31.519  1.00 32.34           H  
ATOM   2420  HB2 ALA D  55      -3.654  39.934  31.670  1.00 32.34           H  
ATOM   2421  HB3 ALA D  55      -2.784  39.530  32.936  1.00 32.34           H  
ATOM   2422  N   PRO D  56      -4.060  35.743  33.155  1.00 26.25           N  
ANISOU 2422  N   PRO D  56     3745   4220   2010   -616    352    260       N  
ATOM   2423  CA  PRO D  56      -3.477  34.603  33.862  1.00 23.04           C  
ANISOU 2423  CA  PRO D  56     3331   3717   1707   -583    385     95       C  
ATOM   2424  C   PRO D  56      -2.268  34.037  33.137  1.00 24.89           C  
ANISOU 2424  C   PRO D  56     3614   3971   1873   -565    539    -20       C  
ATOM   2425  O   PRO D  56      -1.958  34.419  32.010  1.00 27.76           O  
ANISOU 2425  O   PRO D  56     4032   4441   2074   -585    621     13       O  
ATOM   2426  CB  PRO D  56      -4.627  33.593  33.921  1.00 26.34           C  
ANISOU 2426  CB  PRO D  56     3801   4133   2074   -626    246     24       C  
ATOM   2427  CG  PRO D  56      -5.479  33.936  32.785  1.00 24.78           C  
ANISOU 2427  CG  PRO D  56     3674   4068   1674   -690    175     97       C  
ATOM   2428  CD  PRO D  56      -5.363  35.416  32.555  1.00 27.75           C  
ANISOU 2428  CD  PRO D  56     3999   4494   2050   -676    213    282       C  
ATOM   2429  HA  PRO D  56      -3.224  34.856  34.763  1.00 27.65           H  
ATOM   2430  HB2 PRO D  56      -4.279  32.692  33.831  1.00 31.61           H  
ATOM   2431  HB3 PRO D  56      -5.110  33.694  34.757  1.00 31.61           H  
ATOM   2432  HG2 PRO D  56      -5.178  33.451  32.002  1.00 29.74           H  
ATOM   2433  HG3 PRO D  56      -6.397  33.701  32.993  1.00 29.74           H  
ATOM   2434  HD2 PRO D  56      -5.358  35.613  31.605  1.00 33.30           H  
ATOM   2435  HD3 PRO D  56      -6.076  35.888  33.014  1.00 33.30           H  
ATOM   2436  N   ALA D  57      -1.565  33.143  33.822  1.00 26.20           N  
ANISOU 2436  N   ALA D  57     3749   4035   2172   -519    586   -146       N  
ATOM   2437  CA  ALA D  57      -0.300  32.610  33.319  1.00 26.40           C  
ANISOU 2437  CA  ALA D  57     3790   4055   2187   -480    750   -255       C  
ATOM   2438  C   ALA D  57      -0.469  31.856  32.023  1.00 36.91           C  
ANISOU 2438  C   ALA D  57     5258   5472   3292   -514    791   -373       C  
ATOM   2439  O   ALA D  57      -1.491  31.203  31.796  1.00 30.32           O  
ANISOU 2439  O   ALA D  57     4507   4652   2363   -564    670   -435       O  
ATOM   2440  CB  ALA D  57       0.338  31.696  34.365  1.00 26.57           C  
ANISOU 2440  CB  ALA D  57     3746   3940   2411   -420    767   -357       C  
ATOM   2441  H   ALA D  57      -1.800  32.825  34.586  1.00 31.44           H  
ATOM   2442  HA  ALA D  57       0.308  33.347  33.157  1.00 31.69           H  
ATOM   2443  HB1 ALA D  57       1.175  31.352  34.014  1.00 31.89           H  
ATOM   2444  HB2 ALA D  57       0.502  32.207  35.172  1.00 31.89           H  
ATOM   2445  HB3 ALA D  57      -0.268  30.962  34.555  1.00 31.89           H  
ATOM   2446  N   THR D  58       0.573  31.951  31.196  1.00 47.01           N  
ANISOU 2446  N   THR D  58     6558   6812   4492   -487    968   -407       N  
ATOM   2447  CA  THR D  58       0.658  31.296  29.896  1.00 57.37           C  
ANISOU 2447  CA  THR D  58     8009   8221   5570   -508   1051   -536       C  
ATOM   2448  C   THR D  58       0.624  29.778  29.988  1.00 53.89           C  
ANISOU 2448  C   THR D  58     7636   7681   5158   -490   1042   -757       C  
ATOM   2449  O   THR D  58       0.201  29.106  29.046  1.00 57.30           O  
ANISOU 2449  O   THR D  58     8190   8159   5422   -516   1011   -870       O  
ATOM   2450  CB  THR D  58       1.962  31.690  29.171  1.00 64.73           C  
ANISOU 2450  CB  THR D  58     8906   9205   6484   -446   1254   -512       C  
ATOM   2451  CG2 THR D  58       1.923  31.282  27.696  1.00 78.86           C  
ANISOU 2451  CG2 THR D  58    10817  11098   8046   -434   1287   -583       C  
ATOM   2452  OG1 THR D  58       2.167  33.103  29.278  1.00 57.60           O  
ANISOU 2452  OG1 THR D  58     7913   8350   5624   -456   1273   -301       O  
ATOM   2453  H   THR D  58       1.275  32.413  31.379  1.00 56.41           H  
ATOM   2454  HA  THR D  58      -0.090  31.581  29.348  1.00 68.85           H  
ATOM   2455  HB  THR D  58       2.707  31.230  29.589  1.00 77.68           H  
ATOM   2456  HG1 THR D  58       2.877  33.321  28.884  1.00 69.12           H  
ATOM   2457 HG21 THR D  58       2.750  31.538  27.259  1.00 94.63           H  
ATOM   2458 HG22 THR D  58       1.811  30.321  27.621  1.00 94.63           H  
ATOM   2459 HG23 THR D  58       1.182  31.722  27.250  1.00 94.63           H  
ATOM   2460  N   ASP D  59       1.100  29.237  31.108  1.00 46.00           N  
ANISOU 2460  N   ASP D  59     6540   6525   4412   -429   1045   -798       N  
ATOM   2461  CA  ASP D  59       1.145  27.785  31.280  1.00 38.95           C  
ANISOU 2461  CA  ASP D  59     5697   5509   3594   -403   1043   -991       C  
ATOM   2462  C   ASP D  59      -0.243  27.292  31.678  1.00 42.19           C  
ANISOU 2462  C   ASP D  59     6155   5875   4001   -475    832  -1002       C  
ATOM   2463  O   ASP D  59      -1.211  28.052  31.644  1.00 54.96           O  
ANISOU 2463  O   ASP D  59     7776   7579   5528   -541    703   -874       O  
ATOM   2464  CB  ASP D  59       2.215  27.374  32.317  1.00 40.68           C  
ANISOU 2464  CB  ASP D  59     5783   5580   4091   -306   1124  -1007       C  
ATOM   2465  CG  ASP D  59       2.017  28.027  33.684  1.00 46.64           C  
ANISOU 2465  CG  ASP D  59     6403   6280   5036   -300   1006   -845       C  
ATOM   2466  OD1 ASP D  59       0.886  28.432  34.006  1.00 37.58           O  
ANISOU 2466  OD1 ASP D  59     5271   5162   3845   -363    848   -758       O  
ATOM   2467  OD2 ASP D  59       2.999  28.128  34.449  1.00 51.72           O1-
ANISOU 2467  OD2 ASP D  59     6922   6856   5873   -231   1071   -807       O1-
ATOM   2468  H   ASP D  59       1.401  29.684  31.779  1.00 55.19           H  
ATOM   2469  HA  ASP D  59       1.376  27.375  30.433  1.00 46.74           H  
ATOM   2470  HB2 ASP D  59       2.181  26.412  32.438  1.00 48.81           H  
ATOM   2471  HB3 ASP D  59       3.089  27.634  31.986  1.00 48.81           H  
ATOM   2472  N   GLY D  60      -0.350  26.030  32.066  1.00 35.88           N  
ANISOU 2472  N   GLY D  60     5381   4936   3318   -462    798  -1142       N  
ATOM   2473  CA  GLY D  60      -1.639  25.480  32.455  1.00 48.68           C  
ANISOU 2473  CA  GLY D  60     7034   6503   4957   -537    604  -1149       C  
ATOM   2474  C   GLY D  60      -2.054  25.770  33.895  1.00 45.54           C  
ANISOU 2474  C   GLY D  60     6507   6032   4766   -524    490   -996       C  
ATOM   2475  O   GLY D  60      -2.422  24.839  34.626  1.00 47.63           O  
ANISOU 2475  O   GLY D  60     6753   6166   5179   -526    413  -1037       O  
ATOM   2476  H   GLY D  60       0.305  25.474  32.113  1.00 43.06           H  
ATOM   2477  HA2 GLY D  60      -2.324  25.837  31.869  1.00 58.41           H  
ATOM   2478  HA3 GLY D  60      -1.618  24.517  32.339  1.00 58.41           H  
ATOM   2479  N   SER D  61      -2.015  27.042  34.307  1.00 32.56           N  
ANISOU 2479  N   SER D  61     4775   4465   3131   -512    483   -823       N  
ATOM   2480  CA  SER D  61      -2.370  27.399  35.686  1.00 21.47           C  
ANISOU 2480  CA  SER D  61     3254   3004   1900   -494    389   -691       C  
ATOM   2481  C   SER D  61      -3.733  28.031  35.790  1.00 27.48           C  
ANISOU 2481  C   SER D  61     4013   3838   2589   -564    240   -571       C  
ATOM   2482  O   SER D  61      -4.212  28.698  34.869  1.00 28.14           O  
ANISOU 2482  O   SER D  61     4150   4043   2498   -614    218   -527       O  
ATOM   2483  CB  SER D  61      -1.331  28.356  36.300  1.00 28.92           C  
ANISOU 2483  CB  SER D  61     4086   3953   2950   -425    481   -593       C  
ATOM   2484  OG  SER D  61      -0.134  27.683  36.659  1.00 33.21           O  
ANISOU 2484  OG  SER D  61     4580   4401   3636   -349    588   -671       O  
ATOM   2485  H   SER D  61      -1.789  27.709  33.815  1.00 39.07           H  
ATOM   2486  HA  SER D  61      -2.379  26.591  36.222  1.00 25.77           H  
ATOM   2487  HB2 SER D  61      -1.119  29.045  35.651  1.00 34.71           H  
ATOM   2488  HB3 SER D  61      -1.711  28.760  37.096  1.00 34.71           H  
ATOM   2489  HG  SER D  61       0.211  27.329  35.980  1.00 39.85           H  
ATOM   2490  N   GLY D  62      -4.339  27.842  36.957  1.00 18.90           N  
ANISOU 2490  N   GLY D  62     2854   2682   1643   -562    142   -504       N  
ATOM   2491  CA  GLY D  62      -5.621  28.433  37.253  1.00 18.18           C  
ANISOU 2491  CA  GLY D  62     2733   2650   1526   -612     12   -379       C  
ATOM   2492  C   GLY D  62      -5.559  29.940  37.285  1.00 20.43           C  
ANISOU 2492  C   GLY D  62     2966   3020   1777   -591     37   -242       C  
ATOM   2493  O   GLY D  62      -4.486  30.541  37.299  1.00 20.81           O  
ANISOU 2493  O   GLY D  62     2985   3070   1852   -540    147   -232       O  
ATOM   2494  H   GLY D  62      -4.016  27.368  37.599  1.00 22.67           H  
ATOM   2495  HA2 GLY D  62      -6.264  28.165  36.577  1.00 21.82           H  
ATOM   2496  HA3 GLY D  62      -5.932  28.118  38.116  1.00 21.82           H  
ATOM   2497  N   THR D  63      -6.740  30.548  37.270  1.00 19.75           N  
ANISOU 2497  N   THR D  63     2861   2998   1645   -633    -68   -130       N  
ATOM   2498  CA  THR D  63      -6.895  31.988  37.292  1.00 16.81           C  
ANISOU 2498  CA  THR D  63     2438   2690   1259   -614    -59     11       C  
ATOM   2499  C   THR D  63      -7.326  32.412  38.672  1.00 16.66           C  
ANISOU 2499  C   THR D  63     2321   2619   1390   -574   -100     95       C  
ATOM   2500  O   THR D  63      -8.429  32.084  39.112  1.00 17.89           O  
ANISOU 2500  O   THR D  63     2449   2772   1576   -600   -198    136       O  
ATOM   2501  CB  THR D  63      -7.964  32.460  36.281  1.00 17.66           C  
ANISOU 2501  CB  THR D  63     2583   2910   1216   -679   -148     94       C  
ATOM   2502  CG2 THR D  63      -8.142  33.961  36.354  1.00 21.88           C  
ANISOU 2502  CG2 THR D  63     3057   3487   1769   -650   -137    255       C  
ATOM   2503  OG1 THR D  63      -7.580  32.087  34.959  1.00 22.36           O  
ANISOU 2503  OG1 THR D  63     3285   3576   1634   -721   -111     10       O  
ATOM   2504  H   THR D  63      -7.490  30.127  37.246  1.00 23.70           H  
ATOM   2505  HA  THR D  63      -6.050  32.416  37.080  1.00 20.17           H  
ATOM   2506  HB  THR D  63      -8.813  32.043  36.496  1.00 21.19           H  
ATOM   2507  HG1 THR D  63      -8.161  32.343  34.408  1.00 26.83           H  
ATOM   2508 HG21 THR D  63      -8.815  34.246  35.716  1.00 26.26           H  
ATOM   2509 HG22 THR D  63      -8.424  34.218  37.246  1.00 26.26           H  
ATOM   2510 HG23 THR D  63      -7.304  34.404  36.148  1.00 26.26           H  
ATOM   2511  N   ALA D  64      -6.461  33.127  39.379  1.00 14.33           N  
ANISOU 2511  N   ALA D  64     1970   2285   1189   -515    -24    118       N  
ATOM   2512  CA  ALA D  64      -6.763  33.493  40.749  1.00 15.35           C  
ANISOU 2512  CA  ALA D  64     2020   2369   1444   -474    -53    172       C  
ATOM   2513  C   ALA D  64      -7.883  34.503  40.809  1.00 16.43           C  
ANISOU 2513  C   ALA D  64     2120   2551   1573   -478   -110    295       C  
ATOM   2514  O   ALA D  64      -7.993  35.354  39.935  1.00 17.93           O  
ANISOU 2514  O   ALA D  64     2326   2791   1696   -492    -98    362       O  
ATOM   2515  CB  ALA D  64      -5.532  34.048  41.431  1.00 15.84           C  
ANISOU 2515  CB  ALA D  64     2037   2384   1598   -420     28    153       C  
ATOM   2516  H   ALA D  64      -5.701  33.409  39.091  1.00 17.19           H  
ATOM   2517  HA  ALA D  64      -7.045  32.701  41.233  1.00 18.42           H  
ATOM   2518  HB1 ALA D  64      -5.757  34.286  42.344  1.00 19.01           H  
ATOM   2519  HB2 ALA D  64      -4.837  33.372  41.426  1.00 19.01           H  
ATOM   2520  HB3 ALA D  64      -5.232  34.835  40.948  1.00 19.01           H  
ATOM   2521  N   LEU D  65      -8.721  34.396  41.833  1.00 14.78           N  
ANISOU 2521  N   LEU D  65     1857   2323   1436   -461   -164    336       N  
ATOM   2522  CA  LEU D  65      -9.848  35.301  42.000  1.00 15.65           C  
ANISOU 2522  CA  LEU D  65     1915   2466   1564   -450   -207    452       C  
ATOM   2523  C   LEU D  65     -10.358  35.317  43.444  1.00 17.25           C  
ANISOU 2523  C   LEU D  65     2051   2638   1865   -404   -216    474       C  
ATOM   2524  O   LEU D  65      -9.990  34.473  44.274  1.00 16.34           O  
ANISOU 2524  O   LEU D  65     1932   2488   1788   -394   -210    414       O  
ATOM   2525  CB  LEU D  65     -10.971  34.921  41.022  1.00 16.03           C  
ANISOU 2525  CB  LEU D  65     1980   2583   1526   -515   -299    505       C  
ATOM   2526  CG  LEU D  65     -11.501  33.483  41.084  1.00 21.76           C  
ANISOU 2526  CG  LEU D  65     2721   3302   2244   -569   -371    449       C  
ATOM   2527  CD1 LEU D  65     -12.323  33.216  42.295  1.00 25.70           C  
ANISOU 2527  CD1 LEU D  65     3142   3778   2847   -548   -402    499       C  
ATOM   2528  CD2 LEU D  65     -12.338  33.207  39.823  1.00 23.18           C  
ANISOU 2528  CD2 LEU D  65     2937   3558   2312   -651   -466    477       C  
ATOM   2529  H   LEU D  65      -8.657  33.801  42.450  1.00 17.74           H  
ATOM   2530  HA  LEU D  65      -9.558  36.200  41.781  1.00 18.78           H  
ATOM   2531  HB2 LEU D  65     -11.725  35.509  41.187  1.00 19.23           H  
ATOM   2532  HB3 LEU D  65     -10.646  35.065  40.120  1.00 19.23           H  
ATOM   2533  HG  LEU D  65     -10.751  32.868  41.088  1.00 26.11           H  
ATOM   2534 HD11 LEU D  65     -12.626  32.294  42.274  1.00 30.85           H  
ATOM   2535 HD12 LEU D  65     -11.781  33.368  43.084  1.00 30.85           H  
ATOM   2536 HD13 LEU D  65     -13.086  33.815  42.297  1.00 30.85           H  
ATOM   2537 HD21 LEU D  65     -12.674  32.298  39.860  1.00 27.81           H  
ATOM   2538 HD22 LEU D  65     -13.078  33.833  39.793  1.00 27.81           H  
ATOM   2539 HD23 LEU D  65     -11.776  33.320  39.041  1.00 27.81           H  
ATOM   2540  N   GLY D  66     -11.193  36.294  43.743  1.00 15.38           N  
ANISOU 2540  N   GLY D  66     1760   2416   1668   -371   -223    567       N  
ATOM   2541  CA  GLY D  66     -11.857  36.331  45.027  1.00 14.38           C  
ANISOU 2541  CA  GLY D  66     1571   2279   1614   -326   -221    593       C  
ATOM   2542  C   GLY D  66     -13.064  37.226  44.975  1.00 13.04           C  
ANISOU 2542  C   GLY D  66     1338   2137   1481   -298   -238    707       C  
ATOM   2543  O   GLY D  66     -13.147  38.092  44.106  1.00 14.90           O  
ANISOU 2543  O   GLY D  66     1576   2380   1706   -299   -240    768       O  
ATOM   2544  H   GLY D  66     -11.392  36.946  43.220  1.00 18.46           H  
ATOM   2545  HA2 GLY D  66     -12.140  35.438  45.277  1.00 17.26           H  
ATOM   2546  HA3 GLY D  66     -11.248  36.667  45.703  1.00 17.26           H  
ATOM   2547  N   TRP D  67     -14.038  36.988  45.848  1.00 14.40           N  
ANISOU 2547  N   TRP D  67     1444   2327   1700   -273   -248    753       N  
ATOM   2548  CA  TRP D  67     -15.179  37.894  45.964  1.00 13.56           C  
ANISOU 2548  CA  TRP D  67     1258   2239   1656   -225   -243    862       C  
ATOM   2549  C   TRP D  67     -15.731  37.894  47.375  1.00 17.58           C  
ANISOU 2549  C   TRP D  67     1706   2749   2222   -162   -191    866       C  
ATOM   2550  O   TRP D  67     -15.373  37.046  48.213  1.00 16.31           O  
ANISOU 2550  O   TRP D  67     1564   2591   2041   -169   -178    806       O  
ATOM   2551  CB  TRP D  67     -16.292  37.544  44.951  1.00 15.67           C  
ANISOU 2551  CB  TRP D  67     1481   2569   1905   -284   -340    971       C  
ATOM   2552  CG  TRP D  67     -17.015  36.251  45.205  1.00 18.94           C  
ANISOU 2552  CG  TRP D  67     1858   3020   2319   -342   -403    985       C  
ATOM   2553  CD1 TRP D  67     -18.195  36.082  45.887  1.00 17.56           C  
ANISOU 2553  CD1 TRP D  67     1578   2876   2217   -323   -409   1074       C  
ATOM   2554  CD2 TRP D  67     -16.626  34.947  44.759  1.00 15.67           C  
ANISOU 2554  CD2 TRP D  67     1507   2605   1843   -429   -463    912       C  
ATOM   2555  CE2 TRP D  67     -17.587  34.038  45.238  1.00 16.56           C  
ANISOU 2555  CE2 TRP D  67     1549   2738   2006   -467   -510    963       C  
ATOM   2556  CE3 TRP D  67     -15.547  34.459  44.010  1.00 16.41           C  
ANISOU 2556  CE3 TRP D  67     1704   2675   1854   -476   -471    807       C  
ATOM   2557  NE1 TRP D  67     -18.547  34.753  45.903  1.00 18.88           N  
ANISOU 2557  NE1 TRP D  67     1736   3060   2378   -403   -476   1069       N  
ATOM   2558  CZ2 TRP D  67     -17.526  32.671  44.965  1.00 18.20           C  
ANISOU 2558  CZ2 TRP D  67     1793   2928   2195   -556   -577    911       C  
ATOM   2559  CZ3 TRP D  67     -15.469  33.101  43.777  1.00 18.33           C  
ANISOU 2559  CZ3 TRP D  67     1987   2904   2073   -551   -526    743       C  
ATOM   2560  CH2 TRP D  67     -16.455  32.230  44.239  1.00 17.73           C  
ANISOU 2560  CH2 TRP D  67     1845   2833   2057   -593   -584    793       C  
ATOM   2561  H   TRP D  67     -14.063  36.314  46.382  1.00 17.28           H  
ATOM   2562  HA  TRP D  67     -14.878  38.795  45.767  1.00 16.27           H  
ATOM   2563  HB2 TRP D  67     -16.952  38.254  44.964  1.00 18.81           H  
ATOM   2564  HB3 TRP D  67     -15.895  37.486  44.068  1.00 18.81           H  
ATOM   2565  HD1 TRP D  67     -18.677  36.766  46.293  1.00 21.07           H  
ATOM   2566  HE1 TRP D  67     -19.243  34.423  46.287  1.00 22.66           H  
ATOM   2567  HE3 TRP D  67     -14.884  35.034  43.702  1.00 19.69           H  
ATOM   2568  HZ2 TRP D  67     -18.174  32.083  45.280  1.00 21.84           H  
ATOM   2569  HZ3 TRP D  67     -14.757  32.763  43.283  1.00 21.99           H  
ATOM   2570  HH2 TRP D  67     -16.375  31.321  44.059  1.00 21.27           H  
ATOM   2571  N   THR D  68     -16.553  38.901  47.647  1.00 15.49           N  
ANISOU 2571  N   THR D  68     1373   2482   2031    -93   -151    939       N  
ATOM   2572  CA  THR D  68     -17.168  39.105  48.962  1.00 16.55           C  
ANISOU 2572  CA  THR D  68     1448   2626   2215    -17    -76    944       C  
ATOM   2573  C   THR D  68     -18.671  39.241  48.828  1.00 18.17           C  
ANISOU 2573  C   THR D  68     1534   2877   2492      6    -90   1084       C  
ATOM   2574  O   THR D  68     -19.174  39.896  47.897  1.00 17.07           O  
ANISOU 2574  O   THR D  68     1353   2733   2399      9   -128   1176       O  
ATOM   2575  CB  THR D  68     -16.635  40.396  49.663  1.00 16.67           C  
ANISOU 2575  CB  THR D  68     1491   2573   2271     72     20    867       C  
ATOM   2576  CG2 THR D  68     -17.234  40.561  51.083  1.00 19.46           C  
ANISOU 2576  CG2 THR D  68     1799   2949   2644    154    109    846       C  
ATOM   2577  OG1 THR D  68     -15.202  40.376  49.730  1.00 18.77           O  
ANISOU 2577  OG1 THR D  68     1850   2795   2486     44     22    746       O  
ATOM   2578  H   THR D  68     -16.777  39.499  47.071  1.00 18.59           H  
ATOM   2579  HA  THR D  68     -16.977  38.343  49.532  1.00 19.86           H  
ATOM   2580  HB  THR D  68     -16.908  41.166  49.139  1.00 20.01           H  
ATOM   2581  HG1 THR D  68     -14.878  40.336  48.956  1.00 22.52           H  
ATOM   2582 HG21 THR D  68     -16.889  41.368  51.497  1.00 23.35           H  
ATOM   2583 HG22 THR D  68     -18.201  40.623  51.029  1.00 23.35           H  
ATOM   2584 HG23 THR D  68     -16.997  39.799  51.633  1.00 23.35           H  
ATOM   2585  N   VAL D  69     -19.397  38.625  49.758  1.00 15.45           N  
ANISOU 2585  N   VAL D  69     1125   2582   2163     23    -58   1116       N  
ATOM   2586  CA  VAL D  69     -20.807  38.923  50.014  1.00 17.13           C  
ANISOU 2586  CA  VAL D  69     1203   2837   2468     75    -27   1242       C  
ATOM   2587  C   VAL D  69     -20.951  39.445  51.435  1.00 16.98           C  
ANISOU 2587  C   VAL D  69     1166   2819   2467    184    114   1193       C  
ATOM   2588  O   VAL D  69     -20.507  38.768  52.377  1.00 18.62           O  
ANISOU 2588  O   VAL D  69     1419   3055   2600    176    150   1125       O  
ATOM   2589  CB  VAL D  69     -21.718  37.665  49.871  1.00 17.52           C  
ANISOU 2589  CB  VAL D  69     1168   2959   2531     -7   -104   1344       C  
ATOM   2590  CG1 VAL D  69     -23.121  37.938  50.387  1.00 19.35           C  
ANISOU 2590  CG1 VAL D  69     1287   3216   2849     50    -39   1451       C  
ATOM   2591  CG2 VAL D  69     -21.743  37.178  48.414  1.00 19.97           C  
ANISOU 2591  CG2 VAL D  69     1514   3264   2809   -123   -242   1370       C  
ATOM   2592  H   VAL D  69     -19.084  38.009  50.271  1.00 18.54           H  
ATOM   2593  HA  VAL D  69     -21.116  39.605  49.398  1.00 20.55           H  
ATOM   2594  HB  VAL D  69     -21.344  36.951  50.411  1.00 21.03           H  
ATOM   2595 HG11 VAL D  69     -23.657  37.136  50.281  1.00 23.22           H  
ATOM   2596 HG12 VAL D  69     -23.071  38.182  51.324  1.00 23.22           H  
ATOM   2597 HG13 VAL D  69     -23.509  38.665  49.875  1.00 23.22           H  
ATOM   2598 HG21 VAL D  69     -22.315  36.398  48.352  1.00 23.96           H  
ATOM   2599 HG22 VAL D  69     -22.088  37.888  47.850  1.00 23.96           H  
ATOM   2600 HG23 VAL D  69     -20.840  36.949  48.143  1.00 23.96           H  
ATOM   2601  N   ALA D  70     -21.622  40.588  51.611  1.00 21.24           N  
ANISOU 2601  N   ALA D  70     1636   3332   3103    287    195   1234       N  
ATOM   2602  CA  ALA D  70     -22.121  40.956  52.931  1.00 20.54           C  
ANISOU 2602  CA  ALA D  70     1505   3267   3034    393    338   1206       C  
ATOM   2603  C   ALA D  70     -23.585  40.501  52.986  1.00 22.61           C  
ANISOU 2603  C   ALA D  70     1622   3599   3369    397    345   1362       C  
ATOM   2604  O   ALA D  70     -24.374  40.818  52.087  1.00 22.07           O  
ANISOU 2604  O   ALA D  70     1501   3501   3381    381    283   1465       O  
ATOM   2605  CB  ALA D  70     -21.990  42.467  53.188  1.00 22.03           C  
ANISOU 2605  CB  ALA D  70     1712   3362   3295    509    440   1134       C  
ATOM   2606  H   ALA D  70     -21.796  41.158  50.990  1.00 25.49           H  
ATOM   2607  HA  ALA D  70     -21.622  40.481  53.613  1.00 24.65           H  
ATOM   2608  HB1 ALA D  70     -22.332  42.667  54.073  1.00 26.43           H  
ATOM   2609  HB2 ALA D  70     -21.054  42.717  53.130  1.00 26.43           H  
ATOM   2610  HB3 ALA D  70     -22.503  42.946  52.518  1.00 26.43           H  
ATOM   2611  N   TRP D  71     -23.955  39.764  54.024  1.00 19.46           N  
ANISOU 2611  N   TRP D  71     1549   2917   2927    704    184   1381       N  
ATOM   2612  CA  TRP D  71     -25.249  39.075  54.066  1.00 20.57           C  
ANISOU 2612  CA  TRP D  71     1541   3180   3095    673    203   1505       C  
ATOM   2613  C   TRP D  71     -26.393  39.970  54.549  1.00 22.36           C  
ANISOU 2613  C   TRP D  71     1708   3425   3363    812    305   1596       C  
ATOM   2614  O   TRP D  71     -27.157  39.623  55.454  1.00 23.21           O  
ANISOU 2614  O   TRP D  71     1761   3582   3474    870    391   1652       O  
ATOM   2615  CB  TRP D  71     -25.083  37.815  54.928  1.00 19.91           C  
ANISOU 2615  CB  TRP D  71     1453   3122   2988    629    227   1480       C  
ATOM   2616  CG  TRP D  71     -24.105  36.855  54.329  1.00 18.48           C  
ANISOU 2616  CG  TRP D  71     1310   2932   2781    486    122   1411       C  
ATOM   2617  CD1 TRP D  71     -22.816  36.605  54.757  1.00 18.97           C  
ANISOU 2617  CD1 TRP D  71     1491   2911   2806    486    118   1294       C  
ATOM   2618  CD2 TRP D  71     -24.321  36.001  53.194  1.00 20.19           C  
ANISOU 2618  CD2 TRP D  71     1454   3221   2997    320      5   1453       C  
ATOM   2619  CE2 TRP D  71     -23.137  35.267  52.989  1.00 18.54           C  
ANISOU 2619  CE2 TRP D  71     1324   2967   2754    234    -59   1353       C  
ATOM   2620  CE3 TRP D  71     -25.408  35.783  52.333  1.00 21.54           C  
ANISOU 2620  CE3 TRP D  71     1509   3488   3185    233    -57   1565       C  
ATOM   2621  NE1 TRP D  71     -22.239  35.648  53.957  1.00 19.63           N  
ANISOU 2621  NE1 TRP D  71     1572   3013   2875    339     13   1267       N  
ATOM   2622  CZ2 TRP D  71     -23.011  34.323  51.969  1.00 19.57           C  
ANISOU 2622  CZ2 TRP D  71     1430   3143   2864     67   -175   1346       C  
ATOM   2623  CZ3 TRP D  71     -25.278  34.848  51.312  1.00 22.17           C  
ANISOU 2623  CZ3 TRP D  71     1574   3612   3237     60   -181   1554       C  
ATOM   2624  CH2 TRP D  71     -24.083  34.126  51.145  1.00 19.80           C  
ANISOU 2624  CH2 TRP D  71     1364   3261   2899    -20   -236   1436       C  
ATOM   2625  H   TRP D  71     -23.473  39.643  54.726  1.00 23.35           H  
ATOM   2626  HA  TRP D  71     -25.470  38.784  53.168  1.00 24.68           H  
ATOM   2627  HB2 TRP D  71     -24.759  38.070  55.806  1.00 23.89           H  
ATOM   2628  HB3 TRP D  71     -25.940  37.367  55.005  1.00 23.89           H  
ATOM   2629  HD1 TRP D  71     -22.402  37.020  55.479  1.00 22.76           H  
ATOM   2630  HE1 TRP D  71     -21.439  35.343  54.043  1.00 23.56           H  
ATOM   2631  HE3 TRP D  71     -26.204  36.251  52.447  1.00 25.84           H  
ATOM   2632  HZ2 TRP D  71     -22.220  33.849  51.849  1.00 23.49           H  
ATOM   2633  HZ3 TRP D  71     -25.991  34.696  50.735  1.00 26.60           H  
ATOM   2634  HH2 TRP D  71     -24.016  33.513  50.449  1.00 23.76           H  
ATOM   2635  N   LYS D  72     -26.514  41.114  53.885  1.00 23.08           N  
ANISOU 2635  N   LYS D  72     1806   3478   3485    863    292   1622       N  
ATOM   2636  CA  LYS D  72     -27.613  42.059  54.078  1.00 25.03           C  
ANISOU 2636  CA  LYS D  72     1986   3739   3783    991    375   1723       C  
ATOM   2637  C   LYS D  72     -28.260  42.287  52.735  1.00 25.94           C  
ANISOU 2637  C   LYS D  72     1987   3934   3936    914    291   1847       C  
ATOM   2638  O   LYS D  72     -27.566  42.590  51.762  1.00 25.52           O  
ANISOU 2638  O   LYS D  72     1976   3849   3871    843    200   1813       O  
ATOM   2639  CB  LYS D  72     -27.098  43.382  54.655  1.00 25.34           C  
ANISOU 2639  CB  LYS D  72     2163   3633   3833   1146    446   1632       C  
ATOM   2640  CG  LYS D  72     -28.138  44.501  54.698  1.00 28.63           C  
ANISOU 2640  CG  LYS D  72     2522   4040   4314   1285    526   1731       C  
ATOM   2641  CD  LYS D  72     -27.555  45.784  55.260  1.00 32.15           C  
ANISOU 2641  CD  LYS D  72     3125   4318   4773   1427    584   1625       C  
ATOM   2642  CE  LYS D  72     -28.580  46.930  55.185  1.00 39.37           C  
ANISOU 2642  CE  LYS D  72     3982   5213   5765   1568    659   1728       C  
ATOM   2643  NZ  LYS D  72     -29.109  47.137  53.807  1.00 41.36           N1+
ANISOU 2643  NZ  LYS D  72     4102   5541   6072   1493    574   1870       N1+
ATOM   2644  H   LYS D  72     -25.949  41.376  53.292  1.00 27.70           H  
ATOM   2645  HA  LYS D  72     -28.270  41.684  54.686  1.00 30.03           H  
ATOM   2646  HB2 LYS D  72     -26.795  43.227  55.564  1.00 30.41           H  
ATOM   2647  HB3 LYS D  72     -26.356  43.690  54.111  1.00 30.41           H  
ATOM   2648  HG2 LYS D  72     -28.452  44.679  53.798  1.00 34.35           H  
ATOM   2649  HG3 LYS D  72     -28.877  44.229  55.264  1.00 34.35           H  
ATOM   2650  HD2 LYS D  72     -27.315  45.648  56.190  1.00 38.58           H  
ATOM   2651  HD3 LYS D  72     -26.775  46.037  54.743  1.00 38.58           H  
ATOM   2652  HE2 LYS D  72     -29.329  46.723  55.767  1.00 47.25           H  
ATOM   2653  HE3 LYS D  72     -28.155  47.754  55.471  1.00 47.25           H  
ATOM   2654  HZ1 LYS D  72     -29.512  46.396  53.521  1.00 49.63           H  
ATOM   2655  HZ2 LYS D  72     -29.697  47.805  53.804  1.00 49.63           H  
ATOM   2656  HZ3 LYS D  72     -28.442  47.335  53.252  1.00 49.63           H  
ATOM   2657  N   ASN D  73     -29.575  42.138  52.664  1.00 27.62           N  
ANISOU 2657  N   ASN D  73     2052   4255   4185    922    319   2001       N  
ATOM   2658  CA  ASN D  73     -30.301  42.517  51.465  1.00 28.90           C  
ANISOU 2658  CA  ASN D  73     2101   4496   4385    869    251   2137       C  
ATOM   2659  C   ASN D  73     -31.660  43.073  51.889  1.00 31.22           C  
ANISOU 2659  C   ASN D  73     2278   4843   4741    995    352   2289       C  
ATOM   2660  O   ASN D  73     -31.813  43.470  53.032  1.00 31.73           O  
ANISOU 2660  O   ASN D  73     2389   4851   4817   1146    478   2256       O  
ATOM   2661  CB  ASN D  73     -30.410  41.342  50.485  1.00 28.48           C  
ANISOU 2661  CB  ASN D  73     1973   4555   4293    662    116   2182       C  
ATOM   2662  CG  ASN D  73     -31.229  40.178  51.011  1.00 29.01           C  
ANISOU 2662  CG  ASN D  73     1947   4717   4358    600    126   2257       C  
ATOM   2663  ND2 ASN D  73     -31.236  39.090  50.248  1.00 28.67           N  
ANISOU 2663  ND2 ASN D  73     1868   4748   4279    415      1   2270       N  
ATOM   2664  OD1 ASN D  73     -31.861  40.254  52.060  1.00 29.88           O  
ANISOU 2664  OD1 ASN D  73     2022   4833   4496    714    239   2304       O  
ATOM   2665  H   ASN D  73     -30.068  41.820  53.293  1.00 33.14           H  
ATOM   2666  HA  ASN D  73     -29.816  43.229  51.019  1.00 34.68           H  
ATOM   2667  HB2 ASN D  73     -30.829  41.655  49.668  1.00 34.17           H  
ATOM   2668  HB3 ASN D  73     -29.518  41.013  50.292  1.00 34.17           H  
ATOM   2669 HD21 ASN D  73     -31.683  38.397  50.492  1.00 34.41           H  
ATOM   2670 HD22 ASN D  73     -30.795  39.080  49.511  1.00 34.41           H  
ATOM   2671  N   ASN D  74     -32.630  43.135  50.985  1.00 32.79           N  
ANISOU 2671  N   ASN D  74     2332   5151   4974    938    299   2455       N  
ATOM   2672  CA  ASN D  74     -33.912  43.743  51.339  1.00 35.21           C  
ANISOU 2672  CA  ASN D  74     2520   5509   5348   1068    398   2615       C  
ATOM   2673  C   ASN D  74     -34.782  42.838  52.199  1.00 35.99           C  
ANISOU 2673  C   ASN D  74     2530   5700   5444   1069    459   2697       C  
ATOM   2674  O   ASN D  74     -35.827  43.269  52.686  1.00 39.61           O  
ANISOU 2674  O   ASN D  74     2895   6203   5952   1192    561   2827       O  
ATOM   2675  CB  ASN D  74     -34.676  44.157  50.079  1.00 36.86           C  
ANISOU 2675  CB  ASN D  74     2594   5812   5599   1010    320   2785       C  
ATOM   2676  CG  ASN D  74     -34.109  45.422  49.442  1.00 51.37           C  
ANISOU 2676  CG  ASN D  74     4500   7552   7467   1078    307   2751       C  
ATOM   2677  ND2 ASN D  74     -34.519  45.700  48.208  1.00 52.63           N  
ANISOU 2677  ND2 ASN D  74     4562   7793   7643    998    216   2880       N  
ATOM   2678  OD1 ASN D  74     -33.321  46.145  50.058  1.00 47.66           O  
ANISOU 2678  OD1 ASN D  74     4171   6934   7003   1197    374   2616       O  
ATOM   2679  H   ASN D  74     -32.577  42.840  50.179  1.00 39.34           H  
ATOM   2680  HA  ASN D  74     -33.738  44.549  51.851  1.00 42.25           H  
ATOM   2681  HB2 ASN D  74     -34.622  43.441  49.427  1.00 44.23           H  
ATOM   2682  HB3 ASN D  74     -35.603  44.326  50.311  1.00 44.23           H  
ATOM   2683 HD21 ASN D  74     -34.228  46.402  47.807  1.00 63.16           H  
ATOM   2684 HD22 ASN D  74     -35.075  45.177  47.812  1.00 63.16           H  
ATOM   2685  N   TYR D  75     -34.342  41.602  52.418  1.00 34.48           N  
ANISOU 2685  N   TYR D  75     2371   5533   5198    940    401   2626       N  
ATOM   2686  CA  TYR D  75     -35.126  40.632  53.175  1.00 36.97           C  
ANISOU 2686  CA  TYR D  75     2602   5934   5511    918    439   2712       C  
ATOM   2687  C   TYR D  75     -34.585  40.411  54.574  1.00 40.05           C  
ANISOU 2687  C   TYR D  75     3103   6252   5865   1019    551   2589       C  
ATOM   2688  O   TYR D  75     -35.348  40.344  55.536  1.00 40.14           O  
ANISOU 2688  O   TYR D  75     3062   6304   5885   1121    661   2668       O  
ATOM   2689  CB  TYR D  75     -35.180  39.303  52.427  1.00 37.11           C  
ANISOU 2689  CB  TYR D  75     2565   6035   5501    692    286   2743       C  
ATOM   2690  CG  TYR D  75     -35.912  39.402  51.114  1.00 37.36           C  
ANISOU 2690  CG  TYR D  75     2476   6166   5553    583    174   2887       C  
ATOM   2691  CD1 TYR D  75     -37.294  39.373  51.070  1.00 49.45           C  
ANISOU 2691  CD1 TYR D  75     3841   7814   7133    592    188   3096       C  
ATOM   2692  CD2 TYR D  75     -35.225  39.528  49.927  1.00 39.68           C  
ANISOU 2692  CD2 TYR D  75     2820   6443   5812    471     53   2821       C  
ATOM   2693  CE1 TYR D  75     -37.966  39.468  49.874  1.00 56.70           C  
ANISOU 2693  CE1 TYR D  75     4648   8832   8065    487     80   3235       C  
ATOM   2694  CE2 TYR D  75     -35.881  39.627  48.729  1.00 43.21           C  
ANISOU 2694  CE2 TYR D  75     3165   6991   6264    369    -51   2952       C  
ATOM   2695  CZ  TYR D  75     -37.251  39.592  48.703  1.00 55.43           C  
ANISOU 2695  CZ  TYR D  75     4547   8654   7859    374    -41   3159       C  
ATOM   2696  OH  TYR D  75     -37.902  39.690  47.500  1.00 60.93           O  
ANISOU 2696  OH  TYR D  75     5138   9458   8554    265   -151   3297       O  
ATOM   2697  H   TYR D  75     -33.588  41.299  52.137  1.00 41.38           H  
ATOM   2698  HA  TYR D  75     -36.035  40.962  53.258  1.00 44.36           H  
ATOM   2699  HB2 TYR D  75     -34.274  39.007  52.243  1.00 44.54           H  
ATOM   2700  HB3 TYR D  75     -35.638  38.648  52.977  1.00 44.54           H  
ATOM   2701  HD1 TYR D  75     -37.776  39.289  51.861  1.00 59.34           H  
ATOM   2702  HD2 TYR D  75     -34.295  39.552  49.939  1.00 47.61           H  
ATOM   2703  HE1 TYR D  75     -38.896  39.447  49.855  1.00 68.04           H  
ATOM   2704  HE2 TYR D  75     -35.400  39.710  47.938  1.00 51.86           H  
ATOM   2705  HH  TYR D  75     -37.343  39.759  46.876  1.00 73.11           H  
ATOM   2706  N   ARG D  76     -33.270  40.285  54.709  1.00 33.79           N  
ANISOU 2706  N   ARG D  76     2459   5357   5023    991    523   2404       N  
ATOM   2707  CA  ARG D  76     -32.711  40.125  56.048  1.00 36.24           C  
ANISOU 2707  CA  ARG D  76     2881   5601   5289   1086    627   2289       C  
ATOM   2708  C   ARG D  76     -31.277  40.604  56.119  1.00 30.54           C  
ANISOU 2708  C   ARG D  76     2334   4742   4527   1112    615   2094       C  
ATOM   2709  O   ARG D  76     -30.674  40.952  55.100  1.00 30.08           O  
ANISOU 2709  O   ARG D  76     2309   4643   4477   1043    519   2049       O  
ATOM   2710  CB  ARG D  76     -32.817  38.666  56.524  1.00 43.68           C  
ANISOU 2710  CB  ARG D  76     3783   6609   6203    974    597   2313       C  
ATOM   2711  CG  ARG D  76     -32.422  37.590  55.520  1.00 37.03           C  
ANISOU 2711  CG  ARG D  76     2918   5797   5356    757    434   2299       C  
ATOM   2712  CD  ARG D  76     -32.414  36.174  56.164  1.00 39.37           C  
ANISOU 2712  CD  ARG D  76     3200   6125   5634    663    413   2302       C  
ATOM   2713  NE  ARG D  76     -33.652  35.418  55.947  1.00 47.54           N  
ANISOU 2713  NE  ARG D  76     4084   7273   6708    575    364   2476       N  
ATOM   2714  CZ  ARG D  76     -33.913  34.215  56.465  1.00 45.50           C  
ANISOU 2714  CZ  ARG D  76     3786   7049   6452    495    340   2516       C  
ATOM   2715  NH1 ARG D  76     -33.027  33.614  57.252  1.00 43.96           N1+
ANISOU 2715  NH1 ARG D  76     3689   6789   6223    495    366   2400       N1+
ATOM   2716  NH2 ARG D  76     -35.068  33.602  56.201  1.00 43.54           N  
ANISOU 2716  NH2 ARG D  76     3398   6900   6245    412    284   2679       N  
ATOM   2717  H   ARG D  76     -32.698  40.288  54.067  1.00 40.55           H  
ATOM   2718  HA  ARG D  76     -33.228  40.669  56.662  1.00 43.49           H  
ATOM   2719  HB2 ARG D  76     -32.246  38.558  57.300  1.00 52.41           H  
ATOM   2720  HB3 ARG D  76     -33.738  38.496  56.778  1.00 52.41           H  
ATOM   2721  HG2 ARG D  76     -33.058  37.587  54.788  1.00 44.44           H  
ATOM   2722  HG3 ARG D  76     -31.530  37.777  55.187  1.00 44.44           H  
ATOM   2723  HD2 ARG D  76     -31.683  35.662  55.783  1.00 47.24           H  
ATOM   2724  HD3 ARG D  76     -32.286  36.267  57.121  1.00 47.24           H  
ATOM   2725  HE  ARG D  76     -34.255  35.776  55.450  1.00 57.05           H  
ATOM   2726 HH11 ARG D  76     -32.278  33.999  57.427  1.00 52.75           H  
ATOM   2727 HH12 ARG D  76     -33.201  32.840  57.584  1.00 52.75           H  
ATOM   2728 HH21 ARG D  76     -35.650  33.982  55.695  1.00 52.25           H  
ATOM   2729 HH22 ARG D  76     -35.232  32.829  56.541  1.00 52.25           H  
ATOM   2730  N   ASN D  77     -30.775  40.671  57.350  1.00 29.09           N  
ANISOU 2730  N   ASN D  77     2263   4494   4297   1216    713   1989       N  
ATOM   2731  CA  ASN D  77     -29.399  41.058  57.625  1.00 27.64           C  
ANISOU 2731  CA  ASN D  77     2255   4179   4068   1243    706   1805       C  
ATOM   2732  C   ASN D  77     -28.823  40.159  58.702  1.00 26.36           C  
ANISOU 2732  C   ASN D  77     2163   4014   3839   1232    745   1725       C  
ATOM   2733  O   ASN D  77     -29.284  40.206  59.846  1.00 28.47           O  
ANISOU 2733  O   ASN D  77     2443   4301   4074   1346    862   1741       O  
ATOM   2734  CB  ASN D  77     -29.321  42.517  58.070  1.00 29.65           C  
ANISOU 2734  CB  ASN D  77     2613   4323   4332   1422    797   1744       C  
ATOM   2735  CG  ASN D  77     -27.889  43.006  58.218  1.00 29.03           C  
ANISOU 2735  CG  ASN D  77     2719   4097   4214   1432    766   1563       C  
ATOM   2736  ND2 ASN D  77     -27.741  44.272  58.585  1.00 31.11           N  
ANISOU 2736  ND2 ASN D  77     3091   4241   4489   1571    828   1497       N  
ATOM   2737  OD1 ASN D  77     -26.929  42.261  57.991  1.00 27.97           O  
ANISOU 2737  OD1 ASN D  77     2632   3952   4045   1314    683   1488       O  
ATOM   2738  H   ASN D  77     -31.227  40.492  58.059  1.00 34.91           H  
ATOM   2739  HA  ASN D  77     -28.867  40.953  56.821  1.00 33.17           H  
ATOM   2740  HB2 ASN D  77     -29.762  43.073  57.409  1.00 35.58           H  
ATOM   2741  HB3 ASN D  77     -29.761  42.610  58.930  1.00 35.58           H  
ATOM   2742 HD21 ASN D  77     -26.953  44.602  58.684  1.00 37.34           H  
ATOM   2743 HD22 ASN D  77     -28.433  44.763  58.724  1.00 37.34           H  
ATOM   2744  N   ALA D  78     -27.833  39.340  58.329  1.00 24.49           N  
ANISOU 2744  N   ALA D  78     1968   3758   3580   1098    648   1647       N  
ATOM   2745  CA  ALA D  78     -27.192  38.376  59.228  1.00 23.46           C  
ANISOU 2745  CA  ALA D  78     1894   3627   3394   1067    667   1581       C  
ATOM   2746  C   ALA D  78     -26.009  38.959  60.018  1.00 24.57           C  
ANISOU 2746  C   ALA D  78     2216   3650   3470   1157    712   1420       C  
ATOM   2747  O   ALA D  78     -25.424  38.267  60.858  1.00 24.78           O  
ANISOU 2747  O   ALA D  78     2300   3674   3440   1149    737   1364       O  
ATOM   2748  CB  ALA D  78     -26.739  37.164  58.422  1.00 22.14           C  
ANISOU 2748  CB  ALA D  78     1678   3491   3242    879    541   1585       C  
ATOM   2749  H   ALA D  78     -27.506  39.326  57.533  1.00 29.39           H  
ATOM   2750  HA  ALA D  78     -27.850  38.070  59.872  1.00 28.15           H  
ATOM   2751  HB1 ALA D  78     -26.316  36.528  59.020  1.00 26.56           H  
ATOM   2752  HB2 ALA D  78     -27.513  36.758  58.001  1.00 26.56           H  
ATOM   2753  HB3 ALA D  78     -26.108  37.454  57.745  1.00 26.56           H  
ATOM   2754  N   HIS D  79     -25.659  40.216  59.723  1.00 24.67           N  
ANISOU 2754  N   HIS D  79     2319   3562   3493   1235    713   1352       N  
ATOM   2755  CA  HIS D  79     -24.510  40.897  60.333  1.00 22.19           C  
ANISOU 2755  CA  HIS D  79     2192   3117   3124   1304    731   1197       C  
ATOM   2756  C   HIS D  79     -23.228  40.056  60.174  1.00 24.54           C  
ANISOU 2756  C   HIS D  79     2552   3386   3388   1185    643   1115       C  
ATOM   2757  O   HIS D  79     -22.528  39.773  61.147  1.00 22.73           O  
ANISOU 2757  O   HIS D  79     2423   3125   3088   1216    681   1033       O  
ATOM   2758  CB  HIS D  79     -24.774  41.206  61.809  1.00 28.85           C  
ANISOU 2758  CB  HIS D  79     3115   3950   3896   1450    867   1156       C  
ATOM   2759  CG  HIS D  79     -25.998  42.039  62.037  1.00 28.73           C  
ANISOU 2759  CG  HIS D  79     3047   3956   3912   1581    964   1233       C  
ATOM   2760  CD2 HIS D  79     -27.039  41.879  62.888  1.00 30.79           C  
ANISOU 2760  CD2 HIS D  79     3245   4304   4149   1673   1077   1315       C  
ATOM   2761  ND1 HIS D  79     -26.256  43.190  61.325  1.00 26.38           N  
ANISOU 2761  ND1 HIS D  79     2754   3587   3683   1633    951   1244       N  
ATOM   2762  CE1 HIS D  79     -27.402  43.707  61.733  1.00 28.45           C  
ANISOU 2762  CE1 HIS D  79     2957   3887   3966   1758   1056   1326       C  
ATOM   2763  NE2 HIS D  79     -27.901  42.928  62.675  1.00 31.25           N  
ANISOU 2763  NE2 HIS D  79     3270   4341   4263   1785   1135   1370       N  
ATOM   2764  H   HIS D  79     -26.083  40.707  59.158  1.00 29.61           H  
ATOM   2765  HA  HIS D  79     -24.368  41.740  59.876  1.00 26.63           H  
ATOM   2766  HB2 HIS D  79     -24.889  40.370  62.288  1.00 34.62           H  
ATOM   2767  HB3 HIS D  79     -24.014  41.689  62.169  1.00 34.62           H  
ATOM   2768  HD1 HIS D  79     -25.750  43.522  60.714  1.00 31.66           H  
ATOM   2769  HD2 HIS D  79     -27.153  41.186  63.498  1.00 36.94           H  
ATOM   2770  HE1 HIS D  79     -27.794  44.484  61.407  1.00 34.14           H  
ATOM   2771  N   SER D  80     -22.945  39.684  58.928  1.00 22.78           N  
ANISOU 2771  N   SER D  80     2269   3176   3209   1054    526   1141       N  
ATOM   2772  CA  SER D  80     -21.850  38.781  58.589  1.00 17.88           C  
ANISOU 2772  CA  SER D  80     1685   2541   2569    931    437   1086       C  
ATOM   2773  C   SER D  80     -21.427  38.999  57.140  1.00 17.97           C  
ANISOU 2773  C   SER D  80     1686   2530   2612    827    317   1087       C  
ATOM   2774  O   SER D  80     -22.161  39.601  56.350  1.00 19.96           O  
ANISOU 2774  O   SER D  80     1867   2811   2908    830    298   1157       O  
ATOM   2775  CB  SER D  80     -22.260  37.323  58.789  1.00 22.23           C  
ANISOU 2775  CB  SER D  80     2125   3198   3125    845    434   1156       C  
ATOM   2776  OG  SER D  80     -23.253  36.968  57.842  1.00 24.44           O  
ANISOU 2776  OG  SER D  80     2257   3567   3461    761    384   1268       O  
ATOM   2777  H   SER D  80     -23.388  39.951  58.241  1.00 27.33           H  
ATOM   2778  HA  SER D  80     -21.090  38.967  59.161  1.00 21.46           H  
ATOM   2779  HB2 SER D  80     -21.484  36.754  58.666  1.00 26.68           H  
ATOM   2780  HB3 SER D  80     -22.618  37.212  59.684  1.00 26.68           H  
ATOM   2781  HG  SER D  80     -23.480  36.166  57.951  1.00 29.32           H  
ATOM   2782  N   ALA D  81     -20.232  38.508  56.802  1.00 17.81           N  
ANISOU 2782  N   ALA D  81     1738   2465   2565    735    241   1017       N  
ATOM   2783  CA  ALA D  81     -19.715  38.617  55.448  1.00 18.42           C  
ANISOU 2783  CA  ALA D  81     1815   2532   2650    630    133   1015       C  
ATOM   2784  C   ALA D  81     -18.854  37.420  55.147  1.00 15.37           C  
ANISOU 2784  C   ALA D  81     1444   2159   2235    508     66    981       C  
ATOM   2785  O   ALA D  81     -18.165  36.925  56.038  1.00 17.73           O  
ANISOU 2785  O   ALA D  81     1815   2418   2503    518     98    920       O  
ATOM   2786  CB  ALA D  81     -18.928  39.909  55.286  1.00 19.79           C  
ANISOU 2786  CB  ALA D  81     2111   2589   2817    678    118    951       C  
ATOM   2787  H   ALA D  81     -19.703  38.106  57.346  1.00 21.37           H  
ATOM   2788  HA  ALA D  81     -20.455  38.629  54.821  1.00 22.10           H  
ATOM   2789  HB1 ALA D  81     -18.592  39.961  54.377  1.00 23.74           H  
ATOM   2790  HB2 ALA D  81     -19.514  40.661  55.466  1.00 23.74           H  
ATOM   2791  HB3 ALA D  81     -18.188  39.908  55.912  1.00 23.74           H  
ATOM   2792  N   THR D  82     -18.917  36.932  53.909  1.00 17.13           N  
ANISOU 2792  N   THR D  82     1604   2442   2462    390    -23   1016       N  
ATOM   2793  CA  THR D  82     -18.076  35.817  53.497  1.00 13.08           C  
ANISOU 2793  CA  THR D  82     1127   1928   1913    260    -80    952       C  
ATOM   2794  C   THR D  82     -17.189  36.288  52.377  1.00 14.29           C  
ANISOU 2794  C   THR D  82     1343   2057   2031    201   -150    915       C  
ATOM   2795  O   THR D  82     -17.667  36.999  51.493  1.00 14.63           O  
ANISOU 2795  O   THR D  82     1335   2141   2082    203   -192    984       O  
ATOM   2796  CB  THR D  82     -18.905  34.603  53.007  1.00 15.10           C  
ANISOU 2796  CB  THR D  82     1271   2279   2186    146   -124   1001       C  
ATOM   2797  CG2 THR D  82     -18.006  33.457  52.596  1.00 15.47           C  
ANISOU 2797  CG2 THR D  82     1384   2295   2197     16   -166    902       C  
ATOM   2798  OG1 THR D  82     -19.760  34.163  54.061  1.00 17.38           O  
ANISOU 2798  OG1 THR D  82     1486   2602   2517    197    -55   1059       O  
ATOM   2799  H   THR D  82     -19.438  37.230  53.293  1.00 20.56           H  
ATOM   2800  HA  THR D  82     -17.518  35.535  54.238  1.00 15.69           H  
ATOM   2801  HB  THR D  82     -19.441  34.864  52.242  1.00 18.11           H  
ATOM   2802  HG1 THR D  82     -20.215  33.504  53.806  1.00 20.86           H  
ATOM   2803 HG21 THR D  82     -18.542  32.707  52.293  1.00 18.56           H  
ATOM   2804 HG22 THR D  82     -17.420  33.737  51.875  1.00 18.56           H  
ATOM   2805 HG23 THR D  82     -17.465  33.173  53.349  1.00 18.56           H  
ATOM   2806  N   THR D  83     -15.902  35.913  52.439  1.00 14.97           N  
ANISOU 2806  N   THR D  83     1531   2080   2077    151   -156    814       N  
ATOM   2807  CA  THR D  83     -15.028  36.089  51.299  1.00 14.91           C  
ANISOU 2807  CA  THR D  83     1567   2071   2028     77   -215    783       C  
ATOM   2808  C   THR D  83     -14.601  34.719  50.821  1.00 14.63           C  
ANISOU 2808  C   THR D  83     1540   2061   1957    -38   -238    717       C  
ATOM   2809  O   THR D  83     -14.254  33.856  51.603  1.00 15.59           O  
ANISOU 2809  O   THR D  83     1691   2143   2090    -46   -200    663       O  
ATOM   2810  CB  THR D  83     -13.767  36.927  51.586  1.00 14.28           C  
ANISOU 2810  CB  THR D  83     1593   1899   1935    114   -204    734       C  
ATOM   2811  CG2 THR D  83     -14.105  38.313  52.103  1.00 17.71           C  
ANISOU 2811  CG2 THR D  83     2048   2273   2408    227   -180    779       C  
ATOM   2812  OG1 THR D  83     -12.963  36.232  52.542  1.00 14.99           O  
ANISOU 2812  OG1 THR D  83     1744   1936   2014    110   -166    655       O  
ATOM   2813  H   THR D  83     -15.526  35.559  53.127  1.00 17.96           H  
ATOM   2814  HA  THR D  83     -15.520  36.520  50.584  1.00 17.90           H  
ATOM   2815  HB  THR D  83     -13.262  37.029  50.764  1.00 17.14           H  
ATOM   2816  HG1 THR D  83     -12.270  36.675  52.711  1.00 17.98           H  
ATOM   2817 HG21 THR D  83     -13.290  38.812  52.272  1.00 21.25           H  
ATOM   2818 HG22 THR D  83     -14.636  38.791  51.446  1.00 21.25           H  
ATOM   2819 HG23 THR D  83     -14.611  38.245  52.928  1.00 21.25           H  
ATOM   2820  N   TRP D  84     -14.654  34.543  49.506  1.00 13.79           N  
ANISOU 2820  N   TRP D  84     1413   2021   1807   -125   -300    724       N  
ATOM   2821  CA  TRP D  84     -14.126  33.358  48.826  1.00 14.10           C  
ANISOU 2821  CA  TRP D  84     1486   2072   1798   -231   -320    641       C  
ATOM   2822  C   TRP D  84     -12.853  33.709  48.084  1.00 14.24           C  
ANISOU 2822  C   TRP D  84     1578   2078   1756   -247   -324    594       C  
ATOM   2823  O   TRP D  84     -12.842  34.689  47.340  1.00 15.07           O  
ANISOU 2823  O   TRP D  84     1670   2226   1831   -240   -358    652       O  
ATOM   2824  CB  TRP D  84     -15.125  32.809  47.797  1.00 12.90           C  
ANISOU 2824  CB  TRP D  84     1268   2019   1614   -333   -392    669       C  
ATOM   2825  CG  TRP D  84     -16.405  32.207  48.291  1.00 13.72           C  
ANISOU 2825  CG  TRP D  84     1281   2157   1776   -357   -403    723       C  
ATOM   2826  CD1 TRP D  84     -16.701  30.873  48.380  1.00 14.46           C  
ANISOU 2826  CD1 TRP D  84     1370   2238   1887   -448   -414    676       C  
ATOM   2827  CD2 TRP D  84     -17.597  32.899  48.706  1.00 13.67           C  
ANISOU 2827  CD2 TRP D  84     1164   2204   1826   -292   -405    849       C  
ATOM   2828  CE2 TRP D  84     -18.546  31.921  49.053  1.00 16.70           C  
ANISOU 2828  CE2 TRP D  84     1469   2620   2255   -353   -416    879       C  
ATOM   2829  CE3 TRP D  84     -17.941  34.241  48.829  1.00 18.10           C  
ANISOU 2829  CE3 TRP D  84     1685   2782   2412   -183   -391    942       C  
ATOM   2830  NE1 TRP D  84     -17.961  30.694  48.860  1.00 15.17           N  
ANISOU 2830  NE1 TRP D  84     1349   2375   2039   -454   -426    770       N  
ATOM   2831  CZ2 TRP D  84     -19.832  32.250  49.492  1.00 15.96           C  
ANISOU 2831  CZ2 TRP D  84     1243   2596   2225   -307   -411   1011       C  
ATOM   2832  CZ3 TRP D  84     -19.201  34.570  49.274  1.00 16.76           C  
ANISOU 2832  CZ3 TRP D  84     1396   2666   2306   -122   -379   1061       C  
ATOM   2833  CH2 TRP D  84     -20.136  33.580  49.600  1.00 17.00           C  
ANISOU 2833  CH2 TRP D  84     1335   2750   2376   -183   -387   1099       C  
ATOM   2834  H   TRP D  84     -15.003  35.114  48.966  1.00 16.55           H  
ATOM   2835  HA  TRP D  84     -13.930  32.665  49.475  1.00 16.92           H  
ATOM   2836  HB2 TRP D  84     -15.369  33.537  47.203  1.00 15.48           H  
ATOM   2837  HB3 TRP D  84     -14.673  32.122  47.282  1.00 15.48           H  
ATOM   2838  HD1 TRP D  84     -16.109  30.185  48.176  1.00 17.36           H  
ATOM   2839  HE1 TRP D  84     -18.344  29.934  48.984  1.00 18.20           H  
ATOM   2840  HE3 TRP D  84     -17.333  34.906  48.600  1.00 21.72           H  
ATOM   2841  HZ2 TRP D  84     -20.446  31.593  49.730  1.00 19.15           H  
ATOM   2842  HZ3 TRP D  84     -19.439  35.466  49.352  1.00 20.11           H  
ATOM   2843  HH2 TRP D  84     -20.976  33.831  49.910  1.00 20.40           H  
ATOM   2844  N   SER D  85     -11.820  32.891  48.270  1.00 10.39           N  
ANISOU 2844  N   SER D  85     1154   1537   1258   -267   -285    506       N  
ATOM   2845  CA  SER D  85     -10.520  33.065  47.627  1.00 12.21           C  
ANISOU 2845  CA  SER D  85     1442   1762   1436   -278   -272    466       C  
ATOM   2846  C   SER D  85     -10.208  31.757  46.902  1.00 12.58           C  
ANISOU 2846  C   SER D  85     1524   1822   1435   -352   -262    374       C  
ATOM   2847  O   SER D  85     -10.297  30.672  47.490  1.00 15.27           O  
ANISOU 2847  O   SER D  85     1878   2106   1819   -364   -233    321       O  
ATOM   2848  CB  SER D  85      -9.462  33.388  48.668  1.00 11.97           C  
ANISOU 2848  CB  SER D  85     1451   1649   1449   -213   -226    455       C  
ATOM   2849  OG  SER D  85      -8.223  33.592  48.028  1.00 17.27           O  
ANISOU 2849  OG  SER D  85     2155   2329   2079   -226   -214    439       O  
ATOM   2850  H   SER D  85     -11.850  32.202  48.784  1.00 12.47           H  
ATOM   2851  HA  SER D  85     -10.560  33.787  46.980  1.00 14.65           H  
ATOM   2852  HB2 SER D  85      -9.715  34.196  49.142  1.00 14.37           H  
ATOM   2853  HB3 SER D  85      -9.385  32.646  49.288  1.00 14.37           H  
ATOM   2854  HG  SER D  85      -7.631  33.771  48.597  1.00 20.73           H  
ATOM   2855  N   GLY D  86      -9.890  31.814  45.618  1.00 14.13           N  
ANISOU 2855  N   GLY D  86     1740   2089   1539   -402   -281    354       N  
ATOM   2856  CA  GLY D  86      -9.634  30.587  44.898  1.00 15.39           C  
ANISOU 2856  CA  GLY D  86     1953   2252   1641   -466   -264    248       C  
ATOM   2857  C   GLY D  86      -9.123  30.754  43.508  1.00 14.50           C  
ANISOU 2857  C   GLY D  86     1875   2230   1404   -505   -270    222       C  
ATOM   2858  O   GLY D  86      -8.479  31.754  43.168  1.00 14.57           O  
ANISOU 2858  O   GLY D  86     1871   2283   1380   -472   -263    286       O  
ATOM   2859  H   GLY D  86      -9.818  32.533  45.152  1.00 16.95           H  
ATOM   2860  HA2 GLY D  86      -8.984  30.064  45.393  1.00 18.46           H  
ATOM   2861  HA3 GLY D  86     -10.456  30.074  44.852  1.00 18.46           H  
ATOM   2862  N   GLN D  87      -9.368  29.746  42.681  1.00 15.43           N  
ANISOU 2862  N   GLN D  87     2043   2374   1446   -582   -280    124       N  
ATOM   2863  CA  GLN D  87      -8.961  29.826  41.281  1.00 14.78           C  
ANISOU 2863  CA  GLN D  87     2004   2396   1213   -624   -282     88       C  
ATOM   2864  C   GLN D  87      -9.946  29.134  40.365  1.00 18.36           C  
ANISOU 2864  C   GLN D  87     2489   2918   1570   -741   -357     21       C  
ATOM   2865  O   GLN D  87     -10.527  28.103  40.711  1.00 19.63           O  
ANISOU 2865  O   GLN D  87     2675   3005   1780   -793   -374    -54       O  
ATOM   2866  CB  GLN D  87      -7.573  29.240  41.059  1.00 20.09           C  
ANISOU 2866  CB  GLN D  87     2749   3028   1855   -576   -175     -2       C  
ATOM   2867  CG  GLN D  87      -7.328  27.853  41.624  1.00 18.71           C  
ANISOU 2867  CG  GLN D  87     2636   2722   1752   -565   -114   -120       C  
ATOM   2868  CD  GLN D  87      -5.884  27.412  41.428  1.00 19.49           C  
ANISOU 2868  CD  GLN D  87     2785   2785   1834   -490      5   -182       C  
ATOM   2869  NE2 GLN D  87      -5.344  26.721  42.414  1.00 20.24           N  
ANISOU 2869  NE2 GLN D  87     2886   2754   2051   -428     70   -204       N  
ATOM   2870  OE1 GLN D  87      -5.266  27.696  40.421  1.00 17.51           O  
ANISOU 2870  OE1 GLN D  87     2560   2630   1465   -484     42   -195       O  
ATOM   2871  H   GLN D  87      -9.763  29.013  42.900  1.00 18.52           H  
ATOM   2872  HA  GLN D  87      -8.928  30.761  41.023  1.00 17.73           H  
ATOM   2873  HB2 GLN D  87      -7.412  29.195  40.104  1.00 24.10           H  
ATOM   2874  HB3 GLN D  87      -6.924  29.835  41.466  1.00 24.10           H  
ATOM   2875  HG2 GLN D  87      -7.518  27.857  42.575  1.00 22.46           H  
ATOM   2876  HG3 GLN D  87      -7.903  27.217  41.170  1.00 22.46           H  
ATOM   2877 HE21 GLN D  87      -5.806  26.543  43.118  1.00 24.29           H  
ATOM   2878 HE22 GLN D  87      -4.531  26.448  42.353  1.00 24.29           H  
ATOM   2879  N   TYR D  88     -10.128  29.754  39.205  1.00 18.39           N  
ANISOU 2879  N   TYR D  88     2486   3067   1436   -789   -410     62       N  
ATOM   2880  CA  TYR D  88     -10.881  29.219  38.100  1.00 20.11           C  
ANISOU 2880  CA  TYR D  88     2743   3384   1514   -911   -490     -1       C  
ATOM   2881  C   TYR D  88      -9.999  28.318  37.262  1.00 20.41           C  
ANISOU 2881  C   TYR D  88     2912   3420   1423   -928   -416   -165       C  
ATOM   2882  O   TYR D  88      -8.887  28.684  36.888  1.00 22.06           O  
ANISOU 2882  O   TYR D  88     3146   3663   1572   -857   -329   -163       O  
ATOM   2883  CB  TYR D  88     -11.461  30.360  37.250  1.00 23.28           C  
ANISOU 2883  CB  TYR D  88     3071   3956   1819   -947   -581    138       C  
ATOM   2884  CG  TYR D  88     -11.914  29.962  35.848  1.00 21.16           C  
ANISOU 2884  CG  TYR D  88     2844   3778   1418  -1029   -621     79       C  
ATOM   2885  CD1 TYR D  88     -13.189  29.486  35.627  1.00 22.25           C  
ANISOU 2885  CD1 TYR D  88     2953   3930   1572  -1119   -712     76       C  
ATOM   2886  CD2 TYR D  88     -11.066  30.078  34.764  1.00 21.88           C  
ANISOU 2886  CD2 TYR D  88     2998   3948   1368  -1013   -567     36       C  
ATOM   2887  CE1 TYR D  88     -13.612  29.130  34.378  1.00 23.92           C  
ANISOU 2887  CE1 TYR D  88     3205   4226   1657  -1199   -760     25       C  
ATOM   2888  CE2 TYR D  88     -11.466  29.717  33.497  1.00 24.65           C  
ANISOU 2888  CE2 TYR D  88     3395   4386   1586  -1085   -607    -21       C  
ATOM   2889  CZ  TYR D  88     -12.753  29.240  33.306  1.00 26.98           C  
ANISOU 2889  CZ  TYR D  88     3667   4689   1894  -1182   -710    -29       C  
ATOM   2890  OH  TYR D  88     -13.192  28.884  32.051  1.00 31.89           O  
ANISOU 2890  OH  TYR D  88     4336   5402   2378  -1263   -763    -83       O  
ATOM   2891  H   TYR D  88      -9.802  30.531  39.036  1.00 22.07           H  
ATOM   2892  HA  TYR D  88     -11.618  28.689  38.442  1.00 24.13           H  
ATOM   2893  HB2 TYR D  88     -12.231  30.727  37.712  1.00 27.94           H  
ATOM   2894  HB3 TYR D  88     -10.783  31.046  37.153  1.00 27.94           H  
ATOM   2895  HD1 TYR D  88     -13.775  29.406  36.345  1.00 26.70           H  
ATOM   2896  HD2 TYR D  88     -10.201  30.395  34.895  1.00 26.26           H  
ATOM   2897  HE1 TYR D  88     -14.476  28.810  34.253  1.00 28.70           H  
ATOM   2898  HE2 TYR D  88     -10.883  29.801  32.777  1.00 29.58           H  
ATOM   2899  HH  TYR D  88     -12.578  28.996  31.489  1.00 38.26           H  
ATOM   2900  N   VAL D  89     -10.536  27.141  36.949  1.00 22.38           N  
ANISOU 2900  N   VAL D  89     3243   3630   1632  -1026   -452   -304       N  
ATOM   2901  CA  VAL D  89      -9.893  26.173  36.078  1.00 27.71           C  
ANISOU 2901  CA  VAL D  89     4065   4292   2172  -1052   -388   -486       C  
ATOM   2902  C   VAL D  89     -10.854  25.822  34.940  1.00 29.87           C  
ANISOU 2902  C   VAL D  89     4367   4647   2337  -1163   -489   -530       C  
ATOM   2903  O   VAL D  89     -11.902  25.224  35.165  1.00 29.36           O  
ANISOU 2903  O   VAL D  89     4287   4526   2342  -1249   -576   -547       O  
ATOM   2904  CB  VAL D  89      -9.498  24.909  36.864  1.00 28.74           C  
ANISOU 2904  CB  VAL D  89     4273   4214   2433  -1016   -304   -619       C  
ATOM   2905  CG1 VAL D  89      -8.775  23.923  35.970  1.00 42.69           C  
ANISOU 2905  CG1 VAL D  89     6203   5949   4070  -1019   -217   -816       C  
ATOM   2906  CG2 VAL D  89      -8.651  25.288  38.089  1.00 35.74           C  
ANISOU 2906  CG2 VAL D  89     5087   5001   3493   -870   -205   -528       C  
ATOM   2907  H   VAL D  89     -11.300  26.875  37.242  1.00 26.86           H  
ATOM   2908  HA  VAL D  89      -9.091  26.563  35.696  1.00 33.25           H  
ATOM   2909  HB  VAL D  89     -10.306  24.478  37.186  1.00 34.49           H  
ATOM   2910 HG11 VAL D  89      -8.539  23.140  36.491  1.00 51.23           H  
ATOM   2911 HG12 VAL D  89      -9.361  23.672  35.239  1.00 51.23           H  
ATOM   2912 HG13 VAL D  89      -7.973  24.343  35.621  1.00 51.23           H  
ATOM   2913 HG21 VAL D  89      -8.414  24.479  38.570  1.00 42.89           H  
ATOM   2914 HG22 VAL D  89      -7.849  25.743  37.790  1.00 42.89           H  
ATOM   2915 HG23 VAL D  89      -9.170  25.873  38.662  1.00 42.89           H  
ATOM   2916  N   GLY D  90     -10.505  26.205  33.718  1.00 30.85           N  
ANISOU 2916  N   GLY D  90     4519   4896   2305  -1149   -474   -531       N  
ATOM   2917  CA  GLY D  90     -11.398  26.012  32.591  1.00 34.48           C  
ANISOU 2917  CA  GLY D  90     4995   5444   2664  -1242   -571   -550       C  
ATOM   2918  C   GLY D  90     -11.443  24.577  32.101  1.00 39.96           C  
ANISOU 2918  C   GLY D  90     5838   6044   3300  -1300   -562   -760       C  
ATOM   2919  O   GLY D  90     -11.014  23.659  32.795  1.00 43.65           O  
ANISOU 2919  O   GLY D  90     6383   6350   3853  -1277   -493   -880       O  
ATOM   2920  H   GLY D  90      -9.757  26.578  33.517  1.00 37.01           H  
ATOM   2921  HA2 GLY D  90     -12.296  26.275  32.846  1.00 41.38           H  
ATOM   2922  HA3 GLY D  90     -11.112  26.576  31.856  1.00 41.38           H  
ATOM   2923  N   GLY D  91     -11.971  24.393  30.897  1.00 37.30           N  
ANISOU 2923  N   GLY D  91     5544   5802   2826  -1374   -634   -801       N  
ATOM   2924  CA  GLY D  91     -12.014  23.086  30.264  1.00 43.88           C  
ANISOU 2924  CA  GLY D  91     6532   6556   3585  -1428   -635  -1007       C  
ATOM   2925  C   GLY D  91     -13.362  22.400  30.357  1.00 37.81           C  
ANISOU 2925  C   GLY D  91     5748   5736   2883  -1568   -774  -1024       C  
ATOM   2926  O   GLY D  91     -14.368  23.024  30.696  1.00 43.37           O  
ANISOU 2926  O   GLY D  91     6311   6506   3661  -1626   -876   -863       O  
ATOM   2927  H   GLY D  91     -12.316  25.021  30.421  1.00 44.76           H  
ATOM   2928  HA2 GLY D  91     -11.788  23.180  29.325  1.00 52.66           H  
ATOM   2929  HA3 GLY D  91     -11.353  22.510  30.679  1.00 52.66           H  
ATOM   2930  N   ALA D  92     -13.366  21.101  30.064  1.00 42.01           N  
ANISOU 2930  N   ALA D  92     6422   6143   3397  -1614   -772  -1218       N  
ATOM   2931  CA  ALA D  92     -14.589  20.315  29.936  1.00 38.93           C  
ANISOU 2931  CA  ALA D  92     6038   5707   3045  -1760   -908  -1257       C  
ATOM   2932  C   ALA D  92     -15.387  20.247  31.222  1.00 48.71           C  
ANISOU 2932  C   ALA D  92     7154   6853   4500  -1802   -960  -1144       C  
ATOM   2933  O   ALA D  92     -16.616  20.331  31.207  1.00 51.50           O  
ANISOU 2933  O   ALA D  92     7411   7265   4891  -1911  -1089  -1046       O  
ATOM   2934  CB  ALA D  92     -14.253  18.918  29.478  1.00 41.95           C  
ANISOU 2934  CB  ALA D  92     6609   5943   3388  -1780   -876  -1497       C  
ATOM   2935  H   ALA D  92     -12.651  20.641  29.932  1.00 50.41           H  
ATOM   2936  HA  ALA D  92     -15.152  20.722  29.260  1.00 46.71           H  
ATOM   2937  HB1 ALA D  92     -15.074  18.407  29.397  1.00 50.34           H  
ATOM   2938  HB2 ALA D  92     -13.807  18.967  28.618  1.00 50.34           H  
ATOM   2939  HB3 ALA D  92     -13.668  18.504  30.131  1.00 50.34           H  
ATOM   2940  N   GLU D  93     -14.678  20.061  32.330  1.00 43.85           N  
ANISOU 2940  N   GLU D  93     6541   6096   4023  -1711   -854  -1154       N  
ATOM   2941  CA  GLU D  93     -15.283  20.115  33.651  1.00 41.83           C  
ANISOU 2941  CA  GLU D  93     6162   5762   3968  -1725   -883  -1032       C  
ATOM   2942  C   GLU D  93     -14.717  21.337  34.358  1.00 37.28           C  
ANISOU 2942  C   GLU D  93     5481   5256   3429  -1614   -816   -885       C  
ATOM   2943  O   GLU D  93     -13.959  21.232  35.333  1.00 40.35           O  
ANISOU 2943  O   GLU D  93     5881   5529   3922  -1530   -718   -898       O  
ATOM   2944  CB  GLU D  93     -15.014  18.836  34.446  1.00 43.36           C  
ANISOU 2944  CB  GLU D  93     6442   5720   4312  -1721   -827  -1155       C  
ATOM   2945  CG  GLU D  93     -15.552  17.555  33.793  1.00 58.64           C  
ANISOU 2945  CG  GLU D  93     8489   7559   6231  -1831   -896  -1309       C  
ATOM   2946  CD  GLU D  93     -14.629  16.980  32.725  1.00 76.64           C  
ANISOU 2946  CD  GLU D  93    10956   9807   8358  -1787   -823  -1514       C  
ATOM   2947  OE1 GLU D  93     -13.425  17.312  32.722  1.00 85.14           O  
ANISOU 2947  OE1 GLU D  93    12082  10883   9383  -1652   -687  -1549       O  
ATOM   2948  OE2 GLU D  93     -15.112  16.186  31.887  1.00 84.14           O1-
ANISOU 2948  OE2 GLU D  93    12001  10734   9237  -1884   -900  -1639       O1-
ATOM   2949  H   GLU D  93     -13.833  19.900  32.341  1.00 52.62           H  
ATOM   2950  HA  GLU D  93     -16.242  20.227  33.563  1.00 50.19           H  
ATOM   2951  HB2 GLU D  93     -14.055  18.732  34.550  1.00 52.03           H  
ATOM   2952  HB3 GLU D  93     -15.430  18.920  35.318  1.00 52.03           H  
ATOM   2953  HG2 GLU D  93     -15.670  16.880  34.480  1.00 70.37           H  
ATOM   2954  HG3 GLU D  93     -16.405  17.752  33.375  1.00 70.37           H  
ATOM   2955  N   ALA D  94     -15.084  22.504  33.839  1.00 30.44           N  
ANISOU 2955  N   ALA D  94     4513   4575   2477  -1613   -870   -743       N  
ATOM   2956  CA  ALA D  94     -14.673  23.777  34.428  1.00 28.21           C  
ANISOU 2956  CA  ALA D  94     4120   4366   2231  -1513   -825   -587       C  
ATOM   2957  C   ALA D  94     -15.073  23.869  35.892  1.00 26.40           C  
ANISOU 2957  C   ALA D  94     3787   4048   2195  -1491   -828   -486       C  
ATOM   2958  O   ALA D  94     -16.163  23.441  36.276  1.00 26.92           O  
ANISOU 2958  O   ALA D  94     3789   4082   2358  -1566   -906   -440       O  
ATOM   2959  CB  ALA D  94     -15.273  24.923  33.647  1.00 29.30           C  
ANISOU 2959  CB  ALA D  94     4155   4694   2284  -1526   -899   -433       C  
ATOM   2960  H   ALA D  94     -15.577  22.587  33.139  1.00 36.52           H  
ATOM   2961  HA  ALA D  94     -13.707  23.851  34.376  1.00 33.85           H  
ATOM   2962  HB1 ALA D  94     -14.992  25.759  34.049  1.00 35.16           H  
ATOM   2963  HB2 ALA D  94     -14.963  24.875  32.729  1.00 35.16           H  
ATOM   2964  HB3 ALA D  94     -16.240  24.850  33.675  1.00 35.16           H  
ATOM   2965  N   ARG D  95     -14.182  24.432  36.707  1.00 24.43           N  
ANISOU 2965  N   ARG D  95     3518   3766   1999  -1387   -742   -447       N  
ATOM   2966  CA  ARG D  95     -14.448  24.584  38.128  1.00 22.76           C  
ANISOU 2966  CA  ARG D  95     3213   3476   1961  -1355   -737   -352       C  
ATOM   2967  C   ARG D  95     -13.931  25.890  38.644  1.00 20.98           C  
ANISOU 2967  C   ARG D  95     2902   3319   1751  -1251   -703   -221       C  
ATOM   2968  O   ARG D  95     -12.940  26.411  38.147  1.00 20.88           O  
ANISOU 2968  O   ARG D  95     2935   3353   1647  -1178   -635   -237       O  
ATOM   2969  CB  ARG D  95     -13.790  23.454  38.944  1.00 29.72           C  
ANISOU 2969  CB  ARG D  95     4190   4161   2941  -1345   -656   -483       C  
ATOM   2970  CG  ARG D  95     -14.469  22.102  38.768  1.00 51.38           C  
ANISOU 2970  CG  ARG D  95     6995   6792   5733  -1442   -697   -585       C  
ATOM   2971  CD  ARG D  95     -13.936  21.033  39.725  1.00 65.46           C  
ANISOU 2971  CD  ARG D  95     8851   8361   7660  -1417   -613   -673       C  
ATOM   2972  NE  ARG D  95     -14.601  19.740  39.527  1.00 68.48           N  
ANISOU 2972  NE  ARG D  95     9289   8629   8100  -1507   -659   -760       N  
ATOM   2973  CZ  ARG D  95     -14.262  18.850  38.594  1.00 75.96           C  
ANISOU 2973  CZ  ARG D  95    10383   9512   8967  -1535   -642   -932       C  
ATOM   2974  NH1 ARG D  95     -13.261  19.094  37.752  1.00 76.74           N1+
ANISOU 2974  NH1 ARG D  95    10583   9659   8917  -1469   -567  -1032       N1+
ATOM   2975  NH2 ARG D  95     -14.927  17.707  38.494  1.00 77.53           N  
ANISOU 2975  NH2 ARG D  95    10623   9599   9236  -1624   -697  -1001       N  
ATOM   2976  H   ARG D  95     -13.416  24.732  36.457  1.00 29.32           H  
ATOM   2977  HA  ARG D  95     -15.405  24.553  38.280  1.00 27.32           H  
ATOM   2978  HB2 ARG D  95     -12.866  23.361  38.662  1.00 35.66           H  
ATOM   2979  HB3 ARG D  95     -13.826  23.685  39.885  1.00 35.66           H  
ATOM   2980  HG2 ARG D  95     -15.419  22.203  38.934  1.00 61.65           H  
ATOM   2981  HG3 ARG D  95     -14.322  21.791  37.861  1.00 61.65           H  
ATOM   2982  HD2 ARG D  95     -12.986  20.912  39.570  1.00 78.55           H  
ATOM   2983  HD3 ARG D  95     -14.092  21.317  40.639  1.00 78.55           H  
ATOM   2984  HE  ARG D  95     -15.255  19.542  40.049  1.00 82.17           H  
ATOM   2985 HH11 ARG D  95     -12.823  19.833  37.808  1.00 92.09           H  
ATOM   2986 HH12 ARG D  95     -13.051  18.514  37.154  1.00 92.09           H  
ATOM   2987 HH21 ARG D  95     -15.576  17.539  39.033  1.00 93.04           H  
ATOM   2988 HH22 ARG D  95     -14.709  17.133  37.892  1.00 93.04           H  
ATOM   2989  N   ILE D  96     -14.573  26.392  39.685  1.00 19.89           N  
ANISOU 2989  N   ILE D  96     2637   3164   1757  -1207   -722    -80       N  
ATOM   2990  CA  ILE D  96     -13.932  27.395  40.544  1.00 18.54           C  
ANISOU 2990  CA  ILE D  96     2407   2964   1673  -1051   -637     22       C  
ATOM   2991  C   ILE D  96     -13.730  26.790  41.936  1.00 17.83           C  
ANISOU 2991  C   ILE D  96     2313   2713   1747   -984   -562      8       C  
ATOM   2992  O   ILE D  96     -14.696  26.494  42.640  1.00 18.86           O  
ANISOU 2992  O   ILE D  96     2370   2818   1977  -1019   -602     67       O  
ATOM   2993  CB  ILE D  96     -14.761  28.666  40.635  1.00 17.99           C  
ANISOU 2993  CB  ILE D  96     2203   3008   1626  -1023   -704    203       C  
ATOM   2994  CG1 ILE D  96     -15.009  29.225  39.228  1.00 20.57           C  
ANISOU 2994  CG1 ILE D  96     2526   3486   1802  -1078   -770    238       C  
ATOM   2995  CG2 ILE D  96     -14.070  29.678  41.538  1.00 20.13           C  
ANISOU 2995  CG2 ILE D  96     2439   3225   1986   -870   -619    286       C  
ATOM   2996  CD1 ILE D  96     -15.970  30.367  39.190  1.00 24.79           C  
ANISOU 2996  CD1 ILE D  96     2931   4098   2390  -1033   -809    417       C  
ATOM   2997  H   ILE D  96     -15.372  26.178  39.920  1.00 23.87           H  
ATOM   2998  HA  ILE D  96     -13.062  27.622  40.179  1.00 22.25           H  
ATOM   2999  HB  ILE D  96     -15.618  28.443  41.029  1.00 21.59           H  
ATOM   3000 HG12 ILE D  96     -14.166  29.535  38.862  1.00 24.68           H  
ATOM   3001 HG13 ILE D  96     -15.369  28.517  38.670  1.00 24.68           H  
ATOM   3002 HG21 ILE D  96     -14.613  30.481  41.584  1.00 24.16           H  
ATOM   3003 HG22 ILE D  96     -13.970  29.295  42.423  1.00 24.16           H  
ATOM   3004 HG23 ILE D  96     -13.199  29.888  41.167  1.00 24.16           H  
ATOM   3005 HD11 ILE D  96     -16.073  30.662  38.272  1.00 29.75           H  
ATOM   3006 HD12 ILE D  96     -16.825  30.072  39.541  1.00 29.75           H  
ATOM   3007 HD13 ILE D  96     -15.621  31.091  39.733  1.00 29.75           H  
ATOM   3008  N   ASN D  97     -12.467  26.573  42.299  1.00 16.99           N  
ANISOU 3008  N   ASN D  97     2279   2512   1665   -893   -452    -60       N  
ATOM   3009  CA  ASN D  97     -12.095  25.925  43.564  1.00 17.35           C  
ANISOU 3009  CA  ASN D  97     2331   2411   1851   -828   -377    -74       C  
ATOM   3010  C   ASN D  97     -11.730  26.954  44.593  1.00 15.30           C  
ANISOU 3010  C   ASN D  97     2002   2145   1665   -706   -333     38       C  
ATOM   3011  O   ASN D  97     -10.787  27.713  44.408  1.00 17.38           O  
ANISOU 3011  O   ASN D  97     2280   2435   1888   -635   -291     53       O  
ATOM   3012  CB  ASN D  97     -10.937  24.971  43.343  1.00 18.59           C  
ANISOU 3012  CB  ASN D  97     2604   2465   1995   -801   -287   -211       C  
ATOM   3013  CG  ASN D  97     -11.309  23.839  42.413  1.00 26.48           C  
ANISOU 3013  CG  ASN D  97     3700   3435   2926   -922   -324   -349       C  
ATOM   3014  ND2 ASN D  97     -10.435  23.541  41.465  1.00 30.64           N  
ANISOU 3014  ND2 ASN D  97     4332   3967   3342   -910   -269   -467       N  
ATOM   3015  OD1 ASN D  97     -12.390  23.257  42.529  1.00 27.22           O  
ANISOU 3015  OD1 ASN D  97     3772   3506   3062  -1028   -403   -349       O  
ATOM   3016  H   ASN D  97     -11.789  26.797  41.819  1.00 20.39           H  
ATOM   3017  HA  ASN D  97     -12.850  25.415  43.897  1.00 20.82           H  
ATOM   3018  HB2 ASN D  97     -10.196  25.456  42.949  1.00 22.31           H  
ATOM   3019  HB3 ASN D  97     -10.672  24.589  44.194  1.00 22.31           H  
ATOM   3020 HD21 ASN D  97     -10.602  22.904  40.912  1.00 36.77           H  
ATOM   3021 HD22 ASN D  97      -9.700  23.983  41.403  1.00 36.77           H  
ATOM   3022  N   THR D  98     -12.507  26.984  45.668  1.00 14.38           N  
ANISOU 3022  N   THR D  98     1811   1998   1653   -688   -344    118       N  
ATOM   3023  CA  THR D  98     -12.351  28.031  46.681  1.00 15.47           C  
ANISOU 3023  CA  THR D  98     1893   2137   1849   -578   -311    218       C  
ATOM   3024  C   THR D  98     -12.187  27.541  48.114  1.00 13.61           C  
ANISOU 3024  C   THR D  98     1648   1803   1721   -518   -252    234       C  
ATOM   3025  O   THR D  98     -12.579  26.435  48.473  1.00 14.19           O  
ANISOU 3025  O   THR D  98     1725   1815   1852   -567   -247    208       O  
ATOM   3026  CB  THR D  98     -13.549  28.999  46.728  1.00 15.42           C  
ANISOU 3026  CB  THR D  98     1786   2222   1850   -575   -373    337       C  
ATOM   3027  CG2 THR D  98     -13.889  29.542  45.346  1.00 16.66           C  
ANISOU 3027  CG2 THR D  98     1930   2497   1903   -639   -448    356       C  
ATOM   3028  OG1 THR D  98     -14.687  28.376  47.332  1.00 16.90           O  
ANISOU 3028  OG1 THR D  98     1906   2404   2112   -617   -396    381       O  
ATOM   3029  H   THR D  98     -13.129  26.415  45.838  1.00 17.25           H  
ATOM   3030  HA  THR D  98     -11.563  28.552  46.461  1.00 18.57           H  
ATOM   3031  HB  THR D  98     -13.298  29.759  47.276  1.00 18.50           H  
ATOM   3032  HG1 THR D  98     -14.911  27.697  46.891  1.00 20.28           H  
ATOM   3033 HG21 THR D  98     -14.645  30.147  45.404  1.00 19.99           H  
ATOM   3034 HG22 THR D  98     -13.128  30.022  44.982  1.00 19.99           H  
ATOM   3035 HG23 THR D  98     -14.115  28.812  44.749  1.00 19.99           H  
ATOM   3036  N   GLN D  99     -11.579  28.419  48.907  1.00 13.52           N  
ANISOU 3036  N   GLN D  99     1629   1778   1729   -418   -211    282       N  
ATOM   3037  CA  GLN D  99     -11.677  28.388  50.363  1.00 13.53           C  
ANISOU 3037  CA  GLN D  99     1604   1729   1808   -351   -170    332       C  
ATOM   3038  C   GLN D  99     -12.319  29.698  50.799  1.00 13.34           C  
ANISOU 3038  C   GLN D  99     1526   1760   1783   -288   -185    420       C  
ATOM   3039  O   GLN D  99     -12.232  30.705  50.078  1.00 15.00           O  
ANISOU 3039  O   GLN D  99     1735   2018   1945   -277   -215    440       O  
ATOM   3040  CB  GLN D  99     -10.297  28.167  50.988  1.00 15.30           C  
ANISOU 3040  CB  GLN D  99     1883   1881   2049   -292   -110    298       C  
ATOM   3041  CG  GLN D  99      -9.762  26.834  50.534  1.00 18.27           C  
ANISOU 3041  CG  GLN D  99     2309   2193   2442   -338    -83    217       C  
ATOM   3042  CD  GLN D  99      -8.527  26.388  51.241  1.00 19.71           C  
ANISOU 3042  CD  GLN D  99     2523   2303   2665   -277    -21    206       C  
ATOM   3043  NE2 GLN D  99      -7.384  26.647  50.634  1.00 19.03           N  
ANISOU 3043  NE2 GLN D  99     2469   2223   2538   -252      4    171       N  
ATOM   3044  OE1 GLN D  99      -8.595  25.810  52.303  1.00 21.64           O  
ANISOU 3044  OE1 GLN D  99     2752   2496   2976   -253      5    241       O  
ATOM   3045  H   GLN D  99     -11.089  29.062  48.615  1.00 16.22           H  
ATOM   3046  HA  GLN D  99     -12.256  27.658  50.633  1.00 16.24           H  
ATOM   3047  HB2 GLN D  99      -9.689  28.864  50.694  1.00 18.36           H  
ATOM   3048  HB3 GLN D  99     -10.372  28.161  51.955  1.00 18.36           H  
ATOM   3049  HG2 GLN D  99     -10.444  26.160  50.680  1.00 21.93           H  
ATOM   3050  HG3 GLN D  99      -9.555  26.888  49.588  1.00 21.93           H  
ATOM   3051 HE21 GLN D  99      -7.383  27.051  49.875  1.00 22.84           H  
ATOM   3052 HE22 GLN D  99      -6.641  26.412  50.998  1.00 22.84           H  
ATOM   3053  N   TRP D 100     -13.034  29.685  51.923  1.00 13.21           N  
ANISOU 3053  N   TRP D 100     1464   1738   1819   -243   -159    478       N  
ATOM   3054  CA  TRP D 100     -13.780  30.871  52.319  1.00 12.30           C  
ANISOU 3054  CA  TRP D 100     1300   1669   1707   -170   -160    556       C  
ATOM   3055  C   TRP D 100     -13.663  31.151  53.797  1.00 13.42           C  
ANISOU 3055  C   TRP D 100     1454   1774   1872    -76    -98    578       C  
ATOM   3056  O   TRP D 100     -13.365  30.262  54.579  1.00 12.38           O  
ANISOU 3056  O   TRP D 100     1337   1605   1763    -80    -63    564       O  
ATOM   3057  CB  TRP D 100     -15.266  30.759  51.874  1.00 10.95           C  
ANISOU 3057  CB  TRP D 100     1027   1578   1557   -215   -200    630       C  
ATOM   3058  CG  TRP D 100     -16.039  29.580  52.283  1.00 12.25           C  
ANISOU 3058  CG  TRP D 100     1135   1745   1773   -275   -196    654       C  
ATOM   3059  CD1 TRP D 100     -16.404  28.537  51.495  1.00 15.07           C  
ANISOU 3059  CD1 TRP D 100     1478   2112   2137   -401   -251    626       C  
ATOM   3060  CD2 TRP D 100     -16.603  29.319  53.586  1.00 14.68           C  
ANISOU 3060  CD2 TRP D 100     1393   2050   2134   -219   -137    718       C  
ATOM   3061  CE2 TRP D 100     -17.285  28.094  53.496  1.00 15.49           C  
ANISOU 3061  CE2 TRP D 100     1441   2157   2287   -323   -161    740       C  
ATOM   3062  CE3 TRP D 100     -16.581  29.997  54.828  1.00 13.35           C  
ANISOU 3062  CE3 TRP D 100     1230   1877   1967    -95    -65    754       C  
ATOM   3063  NE1 TRP D 100     -17.165  27.653  52.200  1.00 15.39           N  
ANISOU 3063  NE1 TRP D 100     1456   2145   2247   -437   -236    677       N  
ATOM   3064  CZ2 TRP D 100     -17.938  27.530  54.572  1.00 13.36           C  
ANISOU 3064  CZ2 TRP D 100     1105   1894   2076   -307   -114    818       C  
ATOM   3065  CZ3 TRP D 100     -17.254  29.436  55.893  1.00 14.62           C  
ANISOU 3065  CZ3 TRP D 100     1330   2056   2168    -71    -11    822       C  
ATOM   3066  CH2 TRP D 100     -17.912  28.207  55.764  1.00 15.06           C  
ANISOU 3066  CH2 TRP D 100     1317   2123   2281   -177    -34    862       C  
ATOM   3067  H   TRP D 100     -13.101  29.017  52.460  1.00 15.86           H  
ATOM   3068  HA  TRP D 100     -13.400  31.633  51.854  1.00 14.76           H  
ATOM   3069  HB2 TRP D 100     -15.736  31.534  52.219  1.00 13.14           H  
ATOM   3070  HB3 TRP D 100     -15.287  30.784  50.905  1.00 13.14           H  
ATOM   3071  HD1 TRP D 100     -16.192  28.454  50.593  1.00 18.09           H  
ATOM   3072  HE1 TRP D 100     -17.483  26.915  51.894  1.00 18.47           H  
ATOM   3073  HE3 TRP D 100     -16.143  30.813  54.917  1.00 16.03           H  
ATOM   3074  HZ2 TRP D 100     -18.387  26.719  54.491  1.00 16.03           H  
ATOM   3075  HZ3 TRP D 100     -17.245  29.866  56.718  1.00 17.54           H  
ATOM   3076  HH2 TRP D 100     -18.350  27.846  56.501  1.00 18.07           H  
ATOM   3077  N   LEU D 101     -13.872  32.422  54.139  1.00 13.99           N  
ANISOU 3077  N   LEU D 101     1529   1854   1932     11    -87    613       N  
ATOM   3078  CA  LEU D 101     -13.878  32.915  55.508  1.00 13.47           C  
ANISOU 3078  CA  LEU D 101     1490   1762   1866    110    -29    625       C  
ATOM   3079  C   LEU D 101     -15.166  33.680  55.725  1.00 14.95           C  
ANISOU 3079  C   LEU D 101     1610   1997   2072    187     -4    701       C  
ATOM   3080  O   LEU D 101     -15.439  34.660  55.018  1.00 14.93           O  
ANISOU 3080  O   LEU D 101     1596   2004   2073    213    -32    729       O  
ATOM   3081  CB  LEU D 101     -12.705  33.853  55.788  1.00 13.45           C  
ANISOU 3081  CB  LEU D 101     1586   1697   1828    151    -34    574       C  
ATOM   3082  CG  LEU D 101     -11.324  33.225  55.687  1.00 14.22           C  
ANISOU 3082  CG  LEU D 101     1737   1755   1911     94    -50    517       C  
ATOM   3083  CD1 LEU D 101     -10.362  34.384  55.718  1.00 15.15           C  
ANISOU 3083  CD1 LEU D 101     1927   1828   2003    118    -73    492       C  
ATOM   3084  CD2 LEU D 101     -11.057  32.235  56.800  1.00 14.33           C  
ANISOU 3084  CD2 LEU D 101     1758   1757   1930     99    -10    512       C  
ATOM   3085  H   LEU D 101     -14.018  33.043  53.563  1.00 16.79           H  
ATOM   3086  HA  LEU D 101     -13.843  32.171  56.129  1.00 16.17           H  
ATOM   3087  HB2 LEU D 101     -12.739  34.585  55.151  1.00 16.14           H  
ATOM   3088  HB3 LEU D 101     -12.800  34.203  56.687  1.00 16.14           H  
ATOM   3089  HG  LEU D 101     -11.234  32.769  54.835  1.00 17.06           H  
ATOM   3090 HD11 LEU D 101      -9.455  34.044  55.656  1.00 18.18           H  
ATOM   3091 HD12 LEU D 101     -10.548  34.969  54.967  1.00 18.18           H  
ATOM   3092 HD13 LEU D 101     -10.478  34.868  56.551  1.00 18.18           H  
ATOM   3093 HD21 LEU D 101     -10.167  31.866  56.687  1.00 17.19           H  
ATOM   3094 HD22 LEU D 101     -11.120  32.694  57.652  1.00 17.19           H  
ATOM   3095 HD23 LEU D 101     -11.717  31.526  56.757  1.00 17.19           H  
ATOM   3096  N  ALEU D 102     -15.958  33.245  56.700  0.50 14.11           N  
ANISOU 3096  N  ALEU D 102     1453   1925   1984    231     54    748       N  
ATOM   3097  N  BLEU D 102     -15.964  33.225  56.681  0.50 14.43           N  
ANISOU 3097  N  BLEU D 102     1492   1966   2025    228     53    749       N  
ATOM   3098  CA ALEU D 102     -17.224  33.885  57.036  0.50 14.31           C  
ANISOU 3098  CA ALEU D 102     1398   2006   2032    323    101    834       C  
ATOM   3099  CA BLEU D 102     -17.199  33.891  57.048  0.50 14.58           C  
ANISOU 3099  CA BLEU D 102     1435   2038   2065    324    101    832       C  
ATOM   3100  C  ALEU D 102     -17.097  34.527  58.419  0.50 15.83           C  
ANISOU 3100  C  ALEU D 102     1661   2168   2185    451    186    811       C  
ATOM   3101  C  BLEU D 102     -16.979  34.535  58.410  0.50 14.75           C  
ANISOU 3101  C  BLEU D 102     1534   2025   2045    447    182    802       C  
ATOM   3102  O  ALEU D 102     -17.038  33.822  59.426  0.50 17.06           O  
ANISOU 3102  O  ALEU D 102     1824   2340   2320    459    235    811       O  
ATOM   3103  O  BLEU D 102     -16.749  33.842  59.390  0.50 16.07           O  
ANISOU 3103  O  BLEU D 102     1722   2197   2186    449    224    791       O  
ATOM   3104  CB ALEU D 102     -18.355  32.852  56.990  0.50 14.72           C  
ANISOU 3104  CB ALEU D 102     1318   2143   2134    266    105    923       C  
ATOM   3105  CB BLEU D 102     -18.356  32.893  57.077  0.50 15.47           C  
ANISOU 3105  CB BLEU D 102     1415   2236   2227    275    111    923       C  
ATOM   3106  CG ALEU D 102     -19.680  33.147  57.704  0.50 16.85           C  
ANISOU 3106  CG ALEU D 102     1478   2491   2433    367    181   1034       C  
ATOM   3107  CG BLEU D 102     -19.778  33.449  57.192  0.50 19.22           C  
ANISOU 3107  CG BLEU D 102     1765   2796   2741    359    153   1042       C  
ATOM   3108  CD1ALEU D 102     -20.272  34.496  57.314  0.50 17.62           C  
ANISOU 3108  CD1ALEU D 102     1545   2605   2545    473    193   1082       C  
ATOM   3109  CD1BLEU D 102     -20.769  32.328  56.892  0.50 24.45           C  
ANISOU 3109  CD1BLEU D 102     2286   3545   3461    256    124   1137       C  
ATOM   3110  CD2ALEU D 102     -20.671  32.028  57.398  0.50 26.10           C  
ANISOU 3110  CD2ALEU D 102     2507   3746   3665    264    154   1131       C  
ATOM   3111  CD2BLEU D 102     -20.051  34.050  58.560  0.50 16.39           C  
ANISOU 3111  CD2BLEU D 102     1432   2439   2358    515    269   1056       C  
ATOM   3112  H  ALEU D 102     -15.777  32.564  57.192  0.50 16.94           H  
ATOM   3113  H  BLEU D 102     -15.805  32.515  57.141  0.50 17.32           H  
ATOM   3114  HA ALEU D 102     -17.418  34.581  56.389  0.50 17.17           H  
ATOM   3115  HA BLEU D 102     -17.402  34.586  56.403  0.50 17.49           H  
ATOM   3116  HB2ALEU D 102     -18.572  32.697  56.058  0.50 17.67           H  
ATOM   3117  HB2BLEU D 102     -18.321  32.372  56.259  0.50 18.56           H  
ATOM   3118  HB3ALEU D 102     -18.014  32.028  57.372  0.50 17.67           H  
ATOM   3119  HB3BLEU D 102     -18.221  32.302  57.834  0.50 18.56           H  
ATOM   3120  HG ALEU D 102     -19.526  33.154  58.661  0.50 20.22           H  
ATOM   3121  HG BLEU D 102     -19.901  34.145  56.527  0.50 23.06           H  
ATOM   3122 HD11ALEU D 102     -21.105  34.625  57.795  0.50 21.15           H  
ATOM   3123 HD11BLEU D 102     -21.671  32.677  56.964  0.50 29.34           H  
ATOM   3124 HD12ALEU D 102     -19.643  35.196  57.548  0.50 21.15           H  
ATOM   3125 HD12BLEU D 102     -20.611  32.001  55.992  0.50 29.34           H  
ATOM   3126 HD13ALEU D 102     -20.437  34.504  56.359  0.50 21.15           H  
ATOM   3127 HD13BLEU D 102     -20.638  31.612  57.533  0.50 29.34           H  
ATOM   3128 HD21ALEU D 102     -21.508  32.216  57.850  0.50 31.32           H  
ATOM   3129 HD21BLEU D 102     -20.961  34.386  58.581  0.50 19.67           H  
ATOM   3130 HD22ALEU D 102     -20.813  31.987  56.439  0.50 31.32           H  
ATOM   3131 HD22BLEU D 102     -19.936  33.363  59.235  0.50 19.67           H  
ATOM   3132 HD23ALEU D 102     -20.305  31.188  57.715  0.50 31.32           H  
ATOM   3133 HD23BLEU D 102     -19.427  34.776  58.716  0.50 19.67           H  
ATOM   3134  N   THR D 103     -17.042  35.860  58.455  1.00 15.32           N  
ANISOU 3134  N   THR D 103     1655   2057   2108    546    200    790       N  
ATOM   3135  CA  THR D 103     -16.885  36.590  59.709  1.00 16.25           C  
ANISOU 3135  CA  THR D 103     1869   2132   2174    666    276    744       C  
ATOM   3136  C   THR D 103     -18.228  37.175  60.111  1.00 17.88           C  
ANISOU 3136  C   THR D 103     2002   2387   2405    802    365    821       C  
ATOM   3137  O   THR D 103     -18.880  37.834  59.314  1.00 17.04           O  
ANISOU 3137  O   THR D 103     1833   2288   2355    834    352    879       O  
ATOM   3138  CB  THR D 103     -15.852  37.726  59.617  1.00 18.76           C  
ANISOU 3138  CB  THR D 103     2327   2337   2464    684    237    654       C  
ATOM   3139  CG2 THR D 103     -15.661  38.390  60.961  1.00 20.74           C  
ANISOU 3139  CG2 THR D 103     2696   2538   2645    789    304    586       C  
ATOM   3140  OG1 THR D 103     -14.590  37.175  59.231  1.00 18.64           O  
ANISOU 3140  OG1 THR D 103     2359   2291   2431    564    161    600       O  
ATOM   3141  H  ATHR D 103     -17.094  36.366  57.761  0.50 18.38           H  
ATOM   3142  H  BTHR D 103     -17.175  36.364  57.771  0.50 18.38           H  
ATOM   3143  HA  THR D 103     -16.600  35.975  60.404  1.00 19.50           H  
ATOM   3144  HB  THR D 103     -16.140  38.389  58.971  1.00 22.51           H  
ATOM   3145  HG1 THR D 103     -14.659  36.797  58.484  1.00 22.36           H  
ATOM   3146 HG21 THR D 103     -15.008  39.103  60.889  1.00 24.88           H  
ATOM   3147 HG22 THR D 103     -16.503  38.762  61.269  1.00 24.88           H  
ATOM   3148 HG23 THR D 103     -15.348  37.740  61.610  1.00 24.88           H  
ATOM   3149  N   SER D 104     -18.643  36.922  61.353  1.00 18.42           N  
ANISOU 3149  N   SER D 104     2072   2499   2427    884    462    830       N  
ATOM   3150  CA  SER D 104     -19.807  37.584  61.927  1.00 19.94           C  
ANISOU 3150  CA  SER D 104     2215   2734   2627   1041    575    890       C  
ATOM   3151  C   SER D 104     -19.369  38.762  62.777  1.00 18.09           C  
ANISOU 3151  C   SER D 104     2150   2403   2320   1168    633    781       C  
ATOM   3152  O   SER D 104     -18.297  38.716  63.408  1.00 21.47           O  
ANISOU 3152  O   SER D 104     2717   2775   2667   1132    608    675       O  
ATOM   3153  CB  SER D 104     -20.610  36.611  62.769  1.00 25.41           C  
ANISOU 3153  CB  SER D 104     2804   3548   3303   1056    657    975       C  
ATOM   3154  OG  SER D 104     -21.051  35.504  62.003  1.00 34.35           O  
ANISOU 3154  OG  SER D 104     3788   4755   4510    925    595   1073       O  
ATOM   3155  H   SER D 104     -18.261  36.364  61.885  1.00 22.10           H  
ATOM   3156  HA  SER D 104     -20.375  37.914  61.214  1.00 23.93           H  
ATOM   3157  HB2 SER D 104     -20.052  36.288  63.494  1.00 30.50           H  
ATOM   3158  HB3 SER D 104     -21.384  37.071  63.129  1.00 30.50           H  
ATOM   3159  HG  SER D 104     -20.390  35.093  61.686  1.00 41.22           H  
ATOM   3160  N   GLY D 105     -20.185  39.816  62.817  1.00 22.72           N  
ANISOU 3160  N   GLY D 105     2742   2968   2923   1264    693    788       N  
ATOM   3161  CA  GLY D 105     -19.939  40.900  63.745  1.00 22.83           C  
ANISOU 3161  CA  GLY D 105     2922   2888   2865   1386    760    679       C  
ATOM   3162  C   GLY D 105     -20.094  40.400  65.181  1.00 26.51           C  
ANISOU 3162  C   GLY D 105     3428   3426   3218   1459    864    657       C  
ATOM   3163  O   GLY D 105     -21.122  39.818  65.525  1.00 30.41           O  
ANISOU 3163  O   GLY D 105     3798   4043   3715   1483    935    761       O  
ATOM   3164  H   GLY D 105     -20.879  39.921  62.319  1.00 27.27           H  
ATOM   3165  HA2 GLY D 105     -19.040  41.242  63.625  1.00 27.40           H  
ATOM   3166  HA3 GLY D 105     -20.573  41.618  63.592  1.00 27.40           H  
ATOM   3167  N   THR D 106     -19.083  40.612  66.019  1.00 23.54           N  
ANISOU 3167  N   THR D 106     3228   2982   2736   1481    865    529       N  
ATOM   3168  CA  THR D 106     -19.134  40.137  67.414  1.00 21.45           C  
ANISOU 3168  CA  THR D 106     3013   2801   2335   1535    954    501       C  
ATOM   3169  C   THR D 106     -18.707  41.220  68.376  1.00 23.65           C  
ANISOU 3169  C   THR D 106     3508   2982   2495   1614    986    347       C  
ATOM   3170  O   THR D 106     -18.090  42.198  67.978  1.00 25.16           O  
ANISOU 3170  O   THR D 106     3825   3025   2711   1606    923    249       O  
ATOM   3171  CB  THR D 106     -18.233  38.909  67.637  1.00 26.27           C  
ANISOU 3171  CB  THR D 106     3612   3471   2897   1394    882    507       C  
ATOM   3172  CG2 THR D 106     -18.537  37.833  66.617  1.00 29.29           C  
ANISOU 3172  CG2 THR D 106     3806   3920   3404   1275    820    637       C  
ATOM   3173  OG1 THR D 106     -16.855  39.289  67.548  1.00 27.20           O  
ANISOU 3173  OG1 THR D 106     3884   3476   2975   1296    764    385       O  
ATOM   3174  H   THR D 106     -18.358  41.025  65.813  1.00 28.25           H  
ATOM   3175  HA  THR D 106     -20.046  39.885  67.630  1.00 25.74           H  
ATOM   3176  HB  THR D 106     -18.406  38.544  68.519  1.00 31.52           H  
ATOM   3177  HG1 THR D 106     -16.678  39.866  68.132  1.00 32.64           H  
ATOM   3178 HG21 THR D 106     -17.964  37.064  66.766  1.00 35.15           H  
ATOM   3179 HG22 THR D 106     -19.463  37.556  66.693  1.00 35.15           H  
ATOM   3180 HG23 THR D 106     -18.382  38.173  65.722  1.00 35.15           H  
ATOM   3181  N   THR D 107     -19.038  41.063  69.654  1.00 24.11           N  
ANISOU 3181  N   THR D 107     3613   3121   2427   1676   1073    326       N  
ATOM   3182  CA  THR D 107     -18.371  41.854  70.670  1.00 24.88           C  
ANISOU 3182  CA  THR D 107     3931   3139   2382   1709   1075    162       C  
ATOM   3183  C   THR D 107     -16.900  41.457  70.704  1.00 24.60           C  
ANISOU 3183  C   THR D 107     4007   3069   2271   1591    966     77       C  
ATOM   3184  O   THR D 107     -16.510  40.398  70.202  1.00 25.22           O  
ANISOU 3184  O   THR D 107     3971   3215   2398   1477    900    163       O  
ATOM   3185  CB  THR D 107     -18.974  41.651  72.048  1.00 27.46           C  
ANISOU 3185  CB  THR D 107     4277   3579   2579   1784   1178    164       C  
ATOM   3186  CG2 THR D 107     -20.473  41.888  72.002  1.00 28.08           C  
ANISOU 3186  CG2 THR D 107     4224   3712   2734   1900   1291    272       C  
ATOM   3187  OG1 THR D 107     -18.693  40.316  72.488  1.00 30.22           O  
ANISOU 3187  OG1 THR D 107     4545   4069   2867   1707   1166    241       O  
ATOM   3188  H   THR D 107     -19.633  40.517  69.950  1.00 28.93           H  
ATOM   3189  HA  THR D 107     -18.432  42.795  70.441  1.00 29.85           H  
ATOM   3190  HB  THR D 107     -18.582  42.285  72.669  1.00 32.96           H  
ATOM   3191  HG1 THR D 107     -19.022  40.190  73.251  1.00 36.26           H  
ATOM   3192 HG21 THR D 107     -20.856  41.757  72.883  1.00 33.70           H  
ATOM   3193 HG22 THR D 107     -20.657  42.794  71.709  1.00 33.70           H  
ATOM   3194 HG23 THR D 107     -20.888  41.266  71.383  1.00 33.70           H  
ATOM   3195  N   GLU D 108     -16.077  42.302  71.309  1.00 29.48           N  
ANISOU 3195  N   GLU D 108     4835   3581   2786   1574    914    -81       N  
ATOM   3196  CA  GLU D 108     -14.664  41.987  71.431  1.00 29.20           C  
ANISOU 3196  CA  GLU D 108     4902   3520   2673   1431    783   -151       C  
ATOM   3197  C   GLU D 108     -14.437  40.709  72.239  1.00 24.83           C  
ANISOU 3197  C   GLU D 108     4282   3142   2011   1367    786    -79       C  
ATOM   3198  O   GLU D 108     -13.547  39.933  71.929  1.00 27.57           O  
ANISOU 3198  O   GLU D 108     4571   3514   2390   1215    668    -30       O  
ATOM   3199  CB  GLU D 108     -13.916  43.166  72.058  1.00 44.76           C  
ANISOU 3199  CB  GLU D 108     7109   5353   4545   1414    722   -330       C  
ATOM   3200  CG  GLU D 108     -13.497  44.221  71.029  1.00 58.51           C  
ANISOU 3200  CG  GLU D 108     8917   6894   6419   1380    636   -385       C  
ATOM   3201  CD  GLU D 108     -12.601  43.643  69.934  1.00 66.18           C  
ANISOU 3201  CD  GLU D 108     9779   7859   7509   1208    491   -304       C  
ATOM   3202  OE1 GLU D 108     -11.430  43.319  70.227  1.00 68.72           O  
ANISOU 3202  OE1 GLU D 108    10151   8194   7765   1063    370   -336       O  
ATOM   3203  OE2 GLU D 108     -13.073  43.493  68.784  1.00 67.29           O1-
ANISOU 3203  OE2 GLU D 108     9770   7993   7806   1212    495   -198       O1-
ATOM   3204  H   GLU D 108     -16.308  43.055  71.653  1.00 35.38           H  
ATOM   3205  HA  GLU D 108     -14.299  41.844  70.543  1.00 35.04           H  
ATOM   3206  HB2 GLU D 108     -14.492  43.595  72.709  1.00 53.72           H  
ATOM   3207  HB3 GLU D 108     -13.114  42.836  72.491  1.00 53.72           H  
ATOM   3208  HG2 GLU D 108     -14.291  44.585  70.607  1.00 70.21           H  
ATOM   3209  HG3 GLU D 108     -13.006  44.926  71.479  1.00 70.21           H  
ATOM   3210  N   ALA D 109     -15.240  40.506  73.276  1.00 25.45           N  
ANISOU 3210  N   ALA D 109     4343   3333   1993   1462    903    -54       N  
ATOM   3211  CA  ALA D 109     -15.122  39.314  74.115  1.00 28.44           C  
ANISOU 3211  CA  ALA D 109     4648   3877   2280   1407    911     33       C  
ATOM   3212  C   ALA D 109     -15.315  38.015  73.329  1.00 28.75           C  
ANISOU 3212  C   ALA D 109     4484   4005   2436   1346    908    205       C  
ATOM   3213  O   ALA D 109     -14.733  36.983  73.682  1.00 25.95           O  
ANISOU 3213  O   ALA D 109     4081   3736   2042   1246    856    275       O  
ATOM   3214  CB  ALA D 109     -16.128  39.376  75.240  1.00 30.75           C  
ANISOU 3214  CB  ALA D 109     4922   4265   2498   1511   1030     50       C  
ATOM   3215  H   ALA D 109     -15.865  41.045  73.519  1.00 30.53           H  
ATOM   3216  HA  ALA D 109     -14.235  39.295  74.509  1.00 34.12           H  
ATOM   3217  HB1 ALA D 109     -16.038  38.580  75.787  1.00 36.90           H  
ATOM   3218  HB2 ALA D 109     -15.955  40.167  75.774  1.00 36.90           H  
ATOM   3219  HB3 ALA D 109     -17.020  39.420  74.862  1.00 36.90           H  
ATOM   3220  N   ASN D 110     -16.149  38.070  72.291  1.00 26.91           N  
ANISOU 3220  N   ASN D 110     4119   3742   2364   1390    950    279       N  
ATOM   3221  CA  ASN D 110     -16.482  36.887  71.478  1.00 24.93           C  
ANISOU 3221  CA  ASN D 110     3659   3552   2262   1302    923    437       C  
ATOM   3222  C   ASN D 110     -15.755  36.841  70.149  1.00 20.64           C  
ANISOU 3222  C   ASN D 110     3083   2898   1863   1171    781    427       C  
ATOM   3223  O   ASN D 110     -16.040  35.990  69.299  1.00 19.64           O  
ANISOU 3223  O   ASN D 110     2801   2796   1864   1097    752    533       O  
ATOM   3224  CB  ASN D 110     -17.985  36.825  71.217  1.00 26.35           C  
ANISOU 3224  CB  ASN D 110     3683   3800   2531   1409   1043    551       C  
ATOM   3225  CG  ASN D 110     -18.782  36.569  72.473  1.00 27.62           C  
ANISOU 3225  CG  ASN D 110     3816   4066   2611   1473   1126    599       C  
ATOM   3226  ND2 ASN D 110     -19.948  37.201  72.568  1.00 31.08           N  
ANISOU 3226  ND2 ASN D 110     4214   4513   3084   1589   1212    627       N  
ATOM   3227  OD1 ASN D 110     -18.351  35.831  73.359  1.00 28.61           O  
ANISOU 3227  OD1 ASN D 110     3956   4269   2647   1420   1112    617       O  
ATOM   3228  H   ASN D 110     -16.542  38.788  72.030  1.00 32.29           H  
ATOM   3229  HA  ASN D 110     -16.236  36.091  71.975  1.00 29.92           H  
ATOM   3230  HB2 ASN D 110     -18.276  37.671  70.843  1.00 31.62           H  
ATOM   3231  HB3 ASN D 110     -18.168  36.105  70.593  1.00 31.62           H  
ATOM   3232 HD21 ASN D 110     -20.442  37.090  73.264  1.00 37.30           H  
ATOM   3233 HD22 ASN D 110     -20.209  37.720  71.934  1.00 37.30           H  
ATOM   3234  N   ALA D 111     -14.807  37.751  69.958  1.00 20.50           N  
ANISOU 3234  N   ALA D 111     3212   2757   1821   1135    693    300       N  
ATOM   3235  CA  ALA D 111     -14.107  37.839  68.698  1.00 19.50           C  
ANISOU 3235  CA  ALA D 111     3058   2531   1819   1023    571    293       C  
ATOM   3236  C   ALA D 111     -13.347  36.560  68.351  1.00 17.08           C  
ANISOU 3236  C   ALA D 111     2662   2269   1560    880    487    364       C  
ATOM   3237  O   ALA D 111     -13.170  36.249  67.173  1.00 18.05           O  
ANISOU 3237  O   ALA D 111     2702   2352   1804    802    425    401       O  
ATOM   3238  CB  ALA D 111     -13.156  39.055  68.714  1.00 25.61           C  
ANISOU 3238  CB  ALA D 111     4011   3171   2550   1002    491    154       C  
ATOM   3239  H   ALA D 111     -14.556  38.327  70.545  1.00 24.60           H  
ATOM   3240  HA  ALA D 111     -14.759  37.988  67.996  1.00 23.40           H  
ATOM   3241  HB1 ALA D 111     -12.692  39.103  67.863  1.00 30.74           H  
ATOM   3242  HB2 ALA D 111     -13.677  39.861  68.852  1.00 30.74           H  
ATOM   3243  HB3 ALA D 111     -12.516  38.947  69.435  1.00 30.74           H  
ATOM   3244  N   TRP D 112     -12.928  35.799  69.362  1.00 19.46           N  
ANISOU 3244  N   TRP D 112     2979   2651   1765    852    492    388       N  
ATOM   3245  CA  TRP D 112     -12.201  34.545  69.101  1.00 17.40           C  
ANISOU 3245  CA  TRP D 112     2633   2419   1559    733    424    464       C  
ATOM   3246  C   TRP D 112     -13.045  33.569  68.277  1.00 18.34           C  
ANISOU 3246  C   TRP D 112     2586   2569   1814    709    457    576       C  
ATOM   3247  O   TRP D 112     -12.496  32.731  67.553  1.00 18.34           O  
ANISOU 3247  O   TRP D 112     2522   2542   1906    610    393    614       O  
ATOM   3248  CB  TRP D 112     -11.752  33.874  70.413  1.00 18.48           C  
ANISOU 3248  CB  TRP D 112     2801   2651   1570    722    434    499       C  
ATOM   3249  CG  TRP D 112     -12.891  33.311  71.221  1.00 16.80           C  
ANISOU 3249  CG  TRP D 112     2518   2556   1308    805    558    591       C  
ATOM   3250  CD1 TRP D 112     -13.632  33.962  72.163  1.00 18.55           C  
ANISOU 3250  CD1 TRP D 112     2806   2842   1400    927    662    558       C  
ATOM   3251  CD2 TRP D 112     -13.438  31.977  71.143  1.00 17.15           C  
ANISOU 3251  CD2 TRP D 112     2409   2670   1439    772    597    738       C  
ATOM   3252  CE2 TRP D 112     -14.494  31.906  72.069  1.00 19.73           C  
ANISOU 3252  CE2 TRP D 112     2702   3109   1687    869    719    799       C  
ATOM   3253  CE3 TRP D 112     -13.123  30.837  70.374  1.00 17.40           C  
ANISOU 3253  CE3 TRP D 112     2334   2667   1611    667    541    819       C  
ATOM   3254  NE1 TRP D 112     -14.597  33.131  72.679  1.00 19.00           N  
ANISOU 3254  NE1 TRP D 112     2748   3020   1453    974    768    687       N  
ATOM   3255  CZ2 TRP D 112     -15.246  30.738  72.263  1.00 22.39           C  
ANISOU 3255  CZ2 TRP D 112     2882   3505   2120    837    751    924       C
[truncated: 323,293 more chars]
